# Supplementary material for: Mining the key regulatory genes of chicken inosine 5′-monophosphate metabolism based on time series microarray data
Source: J Anim Sci Biotechnol. 2015 May 23;6(1):21. doi: 10.1186/s40104-015-0022-3 (PMC4464707; doi:10.1186/s40104-015-0022-3)
Supplement: Additional file 1: Table S1. — The annotation information of the custom designed microarray. [file 40104_2015_22_MOESM1_ESM.xlsx]

## Sheet: Sheet1
ProbeName	ControlType	GeneSymbol	Description	Accessions	GeneName	TargetID
GE_BrightCorner	1
DarkCorner	1
A_87_P022157	0	COQ7	Gallus gallus finished cDNA, clone ChEST502m12. [BX935416]	ens|ENSGALT00000011107|gb|BX935416|gb|BX933254|gb|CR385437	coenzyme Q7 homolog, ubiquinone (yeast)	ENSGALT00000011107
A_87_P019517	0	TBL2	spleen_EST03851 Spleen cDNA Library Gallus gallus cDNA 3', mRNA sequence [CO768125]	gb|CO768125|gb|BU324428|tc|TC243735|tc|TC281981	transducin (beta)-like 2	CO768125
A_87_P037650	0	LBFABP	Gallus gallus liver basic fatty acid binding protein (LBFABP), mRNA [NM_204634]	ref|NM_204634|ens|ENSGALT00000006584|gb|AF380998|tc|TC279125	liver basic fatty acid binding protein	NM_204634
A_87_P018077	0		Gallus gallus finished cDNA, clone ChEST47b9. [CR353234]	gb|CR353234|gb|BU220727|tc|TC235043		CR353234
A_87_P007523	0	RPUSD1	PREDICTED: Gallus gallus hypothetical protein LOC771031 (LOC771031), mRNA [XR_026722]	gb|XR_026722|tc|TC299358	RNA pseudouridylate synthase domain containing 1	XR_026722
A_87_P133553	0	EIF2C3	Gallus gallus eukaryotic translation initiation factor 2C, 3 (EIF2C3), mRNA [NM_001030900]	ref|NM_001030900|ens|ENSGALT00000003527|gb|AJ719770|tc|TC227819	eukaryotic translation initiation factor 2C, 3	NM_001030900
A_87_P011813	0	DLG1	Gallus gallus finished cDNA, clone ChEST1035h18. [CR523135]	gb|CR523135|gb|CR523556|gb|XM_422701|tc|TC278568	discs, large homolog 1 (Drosophila)	CR523135
A_87_P029015	0	EXTL3	PREDICTED: Gallus gallus similar to Extl3 protein (LOC422022), mRNA [XM_420030]	ens|ENSGALT00000026845|gb|XM_420030|tc|TC244690|tc|TC251006	exostoses (multiple)-like 3	ENSGALT00000026845
A_87_P024285	0	B3GNT5	Gallus gallus UDP-GlcNAc:betaGal beta-1,3-N-acetylglucosaminyltransferase 5 (B3GNT5), mRNA [NM_001113761]	ref|NM_001113761|ens|ENSGALT00000014247|gb|BX930459|tc|TC247503	UDP-GlcNAc:betaGal beta-1,3-N-acetylglucosaminyltransferase 5	NM_001113761
A_87_P003876	0	RCJMB04_21j12	Putative uncharacterized protein [Source:UniProtKB/TrEMBL;Acc:Q5ZJ21] [ENSGALT00000011857]	ens|ENSGALT00000011857|tc|TC266474|tc|TC236414	catenin (cadherin-associated protein), delta 1	ENSGALT00000011857
A_87_P023966	0	UCK2	Gallus gallus uridine-cytidine kinase 2 (UCK2), mRNA [NM_001160071]	ref|NM_001160071|ens|ENSGALT00000005552|gb|BX931354|tc|TC240969	uridine-cytidine kinase 2	NM_001160071
A_87_P015112	0		Gallus gallus finished cDNA, clone ChEST325h4. [CR388970]	gb|CR388970|gb|BU233808|tc|TC269321		CR388970
A_87_P010868	0		Gallus gallus finished cDNA, clone ChEST538j4. [CR732803]	gb|CR732803|tc|TC247119		CR732803
A_87_P020845	0	APBB3	Q59EH2_HUMAN (Q59EH2) Amyloid beta protein-binding, family B, member 3 isoform b variant (Fragment), partial (23%) [TC267417]	ens|ENSGALT00000001704|tc|TC267417	amyloid beta (A4) precursor protein-binding, family B, member 3	ENSGALT00000001704
A_87_P023053	0		Gallus gallus finished cDNA, clone ChEST695k23. [BX933386]	gb|BX933386|tc|TC246963		BX933386
A_87_P016940	0		Gallus gallus finished cDNA, clone ChEST195e7. [CR385762]	gb|CR385762|gb|BU444289|tc|TC243384		CR385762
A_87_P004557	0		Unknown	ens|ENSGALT00000026942		ENSGALT00000026942
A_87_P015678	0		Gallus gallus finished cDNA, clone ChEST47n18. [CR387630]	ens|ENSGALT00000040692|ens|ENSGALT00000001000|gb|CR387630|gb|XM_415705		ENSGALT00000040692
A_87_P014981	0		Gallus gallus finished cDNA, clone ChEST489i19. [CR389179]	gb|CR389179|tc|TC234937		CR389179
A_87_P024275	0	SNRK	Gallus gallus finished cDNA, clone ChEST595b19. [BX930487]	ens|ENSGALT00000018780|gb|BX930487|gb|XM_001235874|tc|TC273959	SNF related kinase	ENSGALT00000018780
A_87_P021463	0	LRRC8D	Gallus gallus finished cDNA, clone ChEST719i8. [BX950782]	ens|ENSGALT00000033345|gb|BX950782|tc|TC265203	leucine rich repeat containing 8 family, member D	ENSGALT00000033345
A_87_P024582	0	C9orf25	Uncharacterized protein C9orf25 [Source:UniProtKB/Swiss-Prot;Acc:Q8IW50] [ENSGALT00000009350]	ens|ENSGALT00000009350|gb|BX929801|gb|BX934350|gb|XM_001231782	chromosome 9 open reading frame 25	ENSGALT00000009350
A_87_P022086	0		Gallus gallus finished cDNA, clone ChEST82g4. [BX935546]	ens|ENSGALT00000002763|gb|BX935546|gb|BX931440|gb|BX930865		ENSGALT00000002763
A_87_P025793	0	LOC431010	PREDICTED: Gallus gallus similar to AHNAK nucleoprotein (LOC431010), partial mRNA [XM_428560]	ens|ENSGALT00000000567|ens|ENSGALT00000023334|gb|XM_428560|tc|TC257326	similar to AHNAK nucleoprotein	ENSGALT00000000567
A_87_P013111	0		Gallus gallus finished cDNA, clone ChEST688d3. [CR405919]	gb|CR405919		CR405919
A_87_P015207	0		Gallus gallus finished cDNA, clone ChEST193e10. [CR388826]	gb|CR388826|tc|TC233945		CR388826
A_87_P009298	0	CAPZA2	Gallus gallus capping protein (actin filament) muscle Z-line, alpha 2 (CAPZA2), mRNA [NM_001004380]	ref|NM_001004380|ens|ENSGALT00000015293|gb|M80589|gb|CR387458	capping protein (actin filament) muscle Z-line, alpha 2	NM_001004380
A_87_P023737	0	MIB1	Gallus gallus finished cDNA, clone ChEST548p13. [BX931922]	gb|BX931922|tc|TC246108	mindbomb homolog 1 (Drosophila)	BX931922
A_87_P013680	0		Gallus gallus finished cDNA, clone ChEST697d10. [CR391158]	gb|CR391158		CR391158
A_87_P008010	0	MRPL21	PREDICTED: Gallus gallus hypothetical LOC423000 (LOC423000), mRNA [XM_420932]	ens|ENSGALT00000006955|gb|XM_420932|tc|TC245088|tc|TC272087	mitochondrial ribosomal protein L21	ENSGALT00000006955
A_87_P017322	0		Gallus gallus finished cDNA, clone ChEST405o1. [CR385140]	gb|CR385140|tc|TC235079		CR385140
A_87_P056581	0	FABP4	Gallus gallus fatty acid binding protein 4, adipocyte (FABP4), mRNA [NM_204290]	ref|NM_204290|ens|ENSGALT00000025427|ens|ENSGALT00000030858|gb|AF432506	fatty acid binding protein 4, adipocyte	NM_204290
A_87_P003802	0	LOC424896	PREDICTED: Gallus gallus hypothetical LOC424896 (LOC424896), mRNA [XM_422707]	gb|XM_422707|tc|TC235607	hypothetical LOC424896	XM_422707
A_87_P013288	0		Gallus gallus finished cDNA, clone ChEST180g11. [CR391689]	gb|CR391689|tc|TC233990		CR391689
A_87_P015193	0		Gallus gallus finished cDNA, clone ChEST691c14. [CR388842]	gb|CR388842|tc|TC261804		CR388842
A_87_P022158	0	RBM26	Gallus gallus finished cDNA, clone ChEST502b14. [BX935407]	ens|ENSGALT00000027332|ens|ENSGALT00000027333|ens|ENSGALT00000027331|gb|BX935407	RNA binding motif protein 26	ENSGALT00000027332
A_87_P011134	0	C12orf10	Gallus gallus finished cDNA, clone ChEST645f16. [CR524116]	ens|ENSGALT00000022117|gb|CR524116|gb|XM_423851|tc|TC287153	chromosome 12 open reading frame 10	ENSGALT00000022117
A_87_P017507	0	LOC426279	Gallus gallus finished cDNA, clone ChEST382i4. [CR354154]	ens|ENSGALT00000035848|gb|CR354154|gb|CR523048|tc|TC248711	similar to Peripheral-type benzodiazepine receptor-associated protein 1 (PRAX-1) (Peripheral benzodiazepine receptor interacting protein) (PBR-IP) (RIM binding protein 1) (RIM-BP1)	ENSGALT00000035848
A_87_P015935	0		Gallus gallus finished cDNA, clone ChEST53p14. [CR387265]	gb|CR387265|tc|TC246029		CR387265
A_87_P019490	0		PREDICTED: Gallus gallus similar to 1-phosphatidylinositol-4,5-bisphosphate phosphodiesterase gamma 2 (LOC415805), mRNA [XM_414166]	ens|ENSGALT00000008752|gb|XM_414166|tc|TC275880|tc|TC290983		ENSGALT00000008752
A_87_P022191	0		Gallus gallus finished cDNA, clone ChEST956c23. [BX935279]	gb|BX935279|gb|CR387511|gb|BX935237|tc|TC262136		BX935279
A_87_P010794	0		Gallus gallus finished cDNA, clone ChEST978l24. [CR733214]	gb|CR733214|tc|TC259036		CR733214
A_87_P015492	0	SETD8	Gallus gallus finished cDNA, clone ChEST326i13. [CR387898]	gb|CR387898|tc|TC256122	SET domain containing (lysine methyltransferase) 8	CR387898
A_87_P012757	0		Gallus gallus finished cDNA, clone ChEST957k9. [CR406470]	gb|CR406470|gb|CR406094|gb|XR_027092|tc|TC238944		CR406470
A_87_P017189	0	NAP1L1	Gallus gallus finished cDNA, clone ChEST892o4. [CR385336]	ens|ENSGALT00000016642|gb|CR385336|gb|XM_416106|tc|TC279487	nucleosome assembly protein 1-like 1	ENSGALT00000016642
A_87_P018459	0	HMCN1	PREDICTED: Gallus gallus similar to OTTHUMP00000065631 (LOC429823), mRNA. [Source:RefSeq DNA;Acc:XR_026843] [ENSGALT00000008254]	ens|ENSGALT00000008254|gb|CR352648|gb|XR_026843|tc|TC258928	hemicentin 1	ENSGALT00000008254
A_87_P018200	0		Gallus gallus finished cDNA, clone ChEST548k18. [CR353038]	gb|CR353038|tc|TC269618		CR353038
A_87_P024728	0	C3orf34	Gallus gallus finished cDNA, clone ChEST988f10. [BX929424]	ens|ENSGALT00000010342|gb|BX929424|gb|XM_422669|tc|TC269441	chromosome 3 open reading frame 34	ENSGALT00000010342
A_87_P013282	0		Gallus gallus finished cDNA, clone ChEST821n7. [CR391697]	gb|CR391697|gb|BU432940|tc|TC264690		CR391697
A_87_P019919	0	LOC772201	PREDICTED: Gallus gallus hypothetical protein LOC772201 (LOC772201), mRNA [XM_001234723]	gb|XM_001234723|tc|TC283422|tc|TC279585	hypothetical protein LOC772201	XM_001234723
A_87_P016732	0		Gallus gallus finished cDNA, clone ChEST211l19. [CR386051]	gb|CR386051|gb|BU433814|tc|TC239846		CR386051
A_87_P028067	0	MGST2	603534039F1 CSEQCHN58 Gallus gallus cDNA clone ChEST492n9 5', mRNA sequence [BU397614]	ens|ENSGALT00000015944|gb|BU397614|tc|TC284384|ref|XM_001234229	microsomal glutathione S-transferase 2	ENSGALT00000015944
A_87_P013503	0		Gallus gallus finished cDNA, clone ChEST264i20. [CR391376]	gb|CR391376|gb|BU474894|tc|TC266071		CR391376
A_87_P010744	0		Gallus gallus finished cDNA, clone ChEST1001b8. [CR733366]	gb|CR733366|tc|TC270130|tc|TC251369		CR733366
A_87_P028101	0	MYO1D	PREDICTED: Gallus gallus similar to KIAA0727 protein (LOC419963), mRNA [XM_418085]	ens|ENSGALT00000000956|gb|XM_418085|tc|TC285897	myosin ID	ENSGALT00000000956
A_87_P018642	0		Gallus gallus finished cDNA, clone ChEST536b10. [CR352363]	gb|CR352363|gb|XM_417095|tc|TC234630|tc|TC238683		CR352363
A_87_P018319	0		Gallus gallus finished cDNA, clone ChEST496j23. [CR352858]	gb|CR352858|gb|BU398526|tc|TC235211		CR352858
A_87_P017214	0		Gallus gallus finished cDNA, clone ChEST553e20. [CR385293]	gb|CR385293|gb|BU106421|tc|TC253872		CR385293
A_87_P011907	0		Gallus gallus finished cDNA, clone ChEST791c13. [CR523007]	gb|CR523007|tc|TC240096|tc|TC294926|tc|TC256734		CR523007
A_87_P022514	0	POLB	Gallus gallus finished cDNA, clone ChEST387c17. [BX934608]	ens|ENSGALT00000005973|gb|BX934608|gb|BX930972|tc|TC261550	polymerase (DNA directed), beta	ENSGALT00000005973
A_87_P014640	0		Gallus gallus finished cDNA, clone ChEST497d1. [CR389713]	gb|CR389713|gb|XM_427896|tc|TC270456|tc|TC288913		CR389713
A_87_P015097	0		Gallus gallus finished cDNA, clone ChEST176a16. [CR388990]	gb|CR388990|tc|TC235566		CR388990
A_87_P002762	0	PFKFB3	PREDICTED: Gallus gallus similar to 6-phosphofructo-2-kinase [XM_416472]	gb|XM_416472|tc|TC288249	6-phosphofructo-2-kinase/fructose-2,6-biphosphatase 3	XM_416472
A_87_P014387	0		Gallus gallus finished cDNA, clone ChEST908a7. [CR390073]	gb|CR390073		CR390073
A_87_P012906	0		Gallus gallus finished cDNA, clone ChEST573l23. [CR406255]	ens|ENSGALT00000022585|gb|CR406255|gb|XM_419728|tc|TC277359		ENSGALT00000022585
A_87_P018124	0		Gallus gallus finished cDNA, clone ChEST478l17. [CR353160]	gb|CR353160|tc|TC250976		CR353160
A_87_P013527	0		Gallus gallus finished cDNA, clone ChEST259e6. [CR391346]	gb|CR391346|gb|BU474930|tc|TC262372		CR391346
A_87_P122953	0	GART	Gallus gallus phosphoribosylglycinamide formyltransferase, phosphoribosylglycinamide synthetase, phosphoribosylaminoimidazole synthetase (GART), mRNA [NM_001001469]	ref|NM_001001469|ens|ENSGALT00000036762|gb|CR387893|gb|X54200	phosphoribosylglycinamide formyltransferase, phosphoribosylglycinamide synthetase, phosphoribosylaminoimidazole synthetase	NM_001001469
A_87_P016470	0	SOBP	Gallus gallus sine oculis binding protein homolog (Drosophila) (SOBP), mRNA [NM_001110177]	ref|NM_001110177|ens|ENSGALT00000024713|gb|CR386448|gb|DQ503407	sine oculis binding protein homolog (Drosophila)	NM_001110177
A_87_P014299	0		Gallus gallus finished cDNA, clone ChEST919b21. [CR390209]	gb|CR390209|tc|TC238510		CR390209
A_87_P016705	0		Gallus gallus finished cDNA, clone ChEST464n23. [CR386096]	gb|CR386096|gb|BU343059|tc|TC251809		CR386096
A_87_P023216	0	CLASP2	Gallus gallus finished cDNA, clone ChEST914o1. [BX933073]	gb|BX933073|tc|TC263384|tc|TC293073	cytoplasmic linker associated protein 2	BX933073
A_87_P011486	0	C6orf62	Gallus gallus finished cDNA, clone ChEST320l23. [CR523630]	ens|ENSGALT00000030973|gb|CR523630|gb|XM_419091|tc|TC265824	chromosome 6 open reading frame 62	ENSGALT00000030973
A_87_P018777	0		Gallus gallus finished cDNA, clone ChEST588a3. [CR338876]	gb|CR338876|tc|TC247076		CR338876
A_87_P114698	0	PPARA	Gallus gallus peroxisome proliferator-activated receptor alpha (PPARA), mRNA [NM_001001464]	ref|NM_001001464|ens|ENSGALT00000023026|ens|ENSGALT00000037305|ens|ENSGALT00000037308	peroxisome proliferator-activated receptor alpha	NM_001001464
A_87_P038120	0	PAX3	Gallus gallus paired box 3 (PAX3), mRNA [NM_204269]	ref|NM_204269|ens|ENSGALT00000006292|ens|ENSGALT00000008428|gb|AB080581	paired box 3	NM_204269
A_87_P029064	0	SOS2	PREDICTED: Gallus gallus similar to Son of sevenless homolog 2 (Drosophila) (LOC423572), mRNA [XM_421461]	ens|ENSGALT00000020050|gb|XM_421461|tc|TC273840|tc|TC244930	son of sevenless homolog 2 (Drosophila)	ENSGALT00000020050
A_87_P018423	0		Gallus gallus finished cDNA, clone ChEST39m24. [CR352703]	gb|CR352703|tc|TC235521		CR352703
A_87_P011846	0		Gallus gallus finished cDNA, clone ChEST568a8. [CR523088]	gb|CR523088|tc|TC269000		CR523088
A_87_P020224	0	PPIB	Contig2098 WL [CO635503]	gb|CO635503|tc|TC233283	peptidylprolyl isomerase B (cyclophilin B)	CO635503
A_87_P011277	0	CHD7	Gallus gallus chromodomain helicase DNA binding protein 7 (CHD7), mRNA [NM_001077586]	ref|NM_001077586|ens|ENSGALT00000005903|ens|ENSGALT00000024950|gb|CR523925	chromodomain helicase DNA binding protein 7	NM_001077586
A_87_P016641	0		Gallus gallus finished cDNA, clone ChEST252j10. [CR386207]	gb|CR386207|tc|TC235007		CR386207
A_87_P012139	0	SNRPE	Gallus gallus small nuclear ribonucleoprotein polypeptide E (SNRPE), mRNA [NM_205250]	ref|NM_205250|ens|ENSGALT00000000190|gb|CR407342|gb|BX934092	small nuclear ribonucleoprotein polypeptide E	NM_205250
A_87_P022949	0	PHLPPL	Gallus gallus finished cDNA, clone ChEST659l21. [BX933589]	gb|BX933589|tc|TC241303	PH domain and leucine rich repeat protein phosphatase-like	BX933589
A_87_P009320	0	PRNP	Gallus gallus prion protein (p27-30) (Creutzfeldt-Jakob disease, Gerstmann-Strausler-Scheinker syndrome, fatal familial insomnia) (PRNP), mRNA [NM_205465]	ref|NM_205465|ens|ENSGALT00000000277|gb|M61145|tc|TC229144	prion protein (p27-30) (Creutzfeldt-Jakob disease, Gerstmann-Strausler-Scheinker syndrome, fatal familial insomnia)	NM_205465
A_87_P008865	0	MYBL2	Gallus gallus v-myb myeloblastosis viral oncogene homolog (avian)-like 2 (MYBL2), mRNA [NM_205318]	ref|NM_205318|ens|ENSGALT00000034569|gb|X67505|tc|TC229049	v-myb myeloblastosis viral oncogene homolog (avian)-like 2	NM_205318
A_87_P024294	0	MBIP	Gallus gallus finished cDNA, clone ChEST594o16. [BX930446]	ens|ENSGALT00000016420|gb|BX930446|gb|XM_421246|tc|TC259423	MAP3K12 binding inhibitory protein 1	ENSGALT00000016420
A_87_P022304	0	ATP6V1G1	Gallus gallus finished cDNA, clone ChEST302d13. [BX935024]	ens|ENSGALT00000011643|gb|BX935024|gb|CR352510|gb|DR419958	ATPase, H+ transporting, lysosomal 13kDa, V1 subunit G1	ENSGALT00000011643
A_87_P146563	0	ATIC	Gallus gallus 5-aminoimidazole-4-carboxamide ribonucleotide formyltransferase/IMP cyclohydrolase (ATIC), mRNA [NM_205178]	ref|NM_205178|ens|ENSGALT00000005653|gb|EU334506|gb|AY764168	5-aminoimidazole-4-carboxamide ribonucleotide formyltransferase/IMP cyclohydrolase	NM_205178
A_87_P012893	0		Gallus gallus finished cDNA, clone ChEST534i7. [CR406280]	gb|CR406280		CR406280
A_87_P014955	0	C15orf52	Gallus gallus finished cDNA, clone ChEST503l18. [CR389228]	ens|ENSGALT00000007606|gb|CR389228|gb|XM_420944|tc|TC243981	chromosome 15 open reading frame 52	ENSGALT00000007606
A_87_P030545	0	CWH43	PREDICTED: Gallus gallus hypothetical LOC422763 (LOC422763), mRNA [XM_420716]	ens|ENSGALT00000022796|ens|ENSGALT00000022795|gb|XM_420716|tc|TC289693	cell wall biogenesis 43 C-terminal homolog (S. cerevisiae)	ENSGALT00000022796
A_87_P012415	0		Gallus gallus finished cDNA, clone ChEST997m14. [CR406952]	gb|CR406952|tc|TC264229		CR406952
A_87_P013991	0		Gallus gallus finished cDNA, clone ChEST619i22. [CR390685]	ens|ENSGALT00000024008|gb|CR390685|tc|TC298700|tc|TC232883		ENSGALT00000024008
(+)E1A_r60_n11	1
A_87_P018212	0		Gallus gallus finished cDNA, clone ChEST539n16. [CR353016]	gb|CR353016|tc|TC234291|tc|TC302601		CR353016
A_87_P024464	0	TTC19	Gallus gallus finished cDNA, clone ChEST979o22. [BX930046]	ens|ENSGALT00000007038|gb|BX930046|gb|CR405802|gb|XM_415842	tetratricopeptide repeat domain 19	ENSGALT00000007038
A_87_P018444	0	CXCR7	Gallus gallus chemokine (C-X-C motif) receptor 7 (CXCR7), mRNA [NM_001083362]	ref|NM_001083362|gb|CR352670|gb|AY332746	chemokine (C-X-C motif) receptor 7	NM_001083362
A_87_P015895	0		Gallus gallus finished cDNA, clone ChEST342l15. [CR387323]	gb|CR387323|tc|TC238993|tc|TC269754|tc|TC243497		CR387323
A_87_P015666	0		Gallus gallus finished cDNA, clone ChEST51n15. [CR387646]	ens|ENSGALT00000006223|gb|CR387646|gb|XM_417626|tc|TC247733		ENSGALT00000006223
A_87_P009668	0	ERBB3	Gallus gallus v-erb-b2 erythroblastic leukemia viral oncogene homolog 3 (avian) (ERBB3), mRNA [NM_001044669]	ref|NM_001044669|gb|DQ358720|tc|TC272441	v-erb-b2 erythroblastic leukemia viral oncogene homolog 3 (avian)	NM_001044669
A_87_P008984	0	CAPN1	Gallus gallus calpain 1, (mu/I) large subunit (CAPN1), mRNA [NM_205303]	ref|NM_205303|ens|ENSGALT00000016557|gb|X01415|tc|TC277750	calpain 1, (mu/I) large subunit	NM_205303
A_87_P008822	0	MYBL1	Gallus gallus myeloblastosis oncogene-like 1 (MYBL1), mRNA [NM_205232]	ref|NM_205232|ens|ENSGALT00000025027|ens|ENSGALT00000030890|gb|X79470	myeloblastosis oncogene-like 1	NM_205232
A_87_P013997	0		Gallus gallus finished cDNA, clone ChEST617p18. [CR390678]	gb|CR390678|tc|TC251501		CR390678
A_87_P016522	0		Gallus gallus finished cDNA, clone ChEST229h3. [CR386376]	gb|CR386376|tc|TC248272		CR386376
A_87_P014694	0		Gallus gallus finished cDNA, clone ChEST808e23. [CR389632]	gb|CR389632|tc|TC260190		CR389632
A_87_P022370	0		Gallus gallus finished cDNA, clone ChEST152h2. [BX934865]	gb|BX934865|tc|TC249408		BX934865
A_87_P012825	0	NFATC3	Gallus gallus finished cDNA, clone ChEST756f3. [CR406370]	ens|ENSGALT00000005367|gb|CR406370|gb|XM_414078|tc|TC300956	nuclear factor of activated T-cells, cytoplasmic, calcineurin-dependent 3	ENSGALT00000005367
A_87_P014905	0		Gallus gallus finished cDNA, clone ChEST733p11. [CR389315]	ens|ENSGALT00000030094|gb|CR389315|tc|TC280786		ENSGALT00000030094
A_87_P012227	0		Gallus gallus finished cDNA, clone ChEST791f18. [CR407207]	gb|CR407207|tc|TC248571|tc|TC257566|tc|TC298380		CR407207
A_87_P018468	0		Gallus gallus finished cDNA, clone ChEST148h23. [CR352628]	gb|CR352628|gb|BU123411|tc|TC231830		CR352628
A_87_P024046	0	GPD2	Gallus gallus finished cDNA, clone ChEST206g4. [BX931128]	gb|BX931128|tc|TC268554	glycerol-3-phosphate dehydrogenase 2 (mitochondrial)	BX931128
A_87_P014108	0		Gallus gallus finished cDNA, clone ChEST445l7. [CR390507]	gb|CR390507|tc|TC290535		CR390507
A_87_P012675	0		Gallus gallus finished cDNA, clone ChEST650b8. [CR406595]	gb|CR406595|gb|XM_415941|tc|TC242838		CR406595
A_87_P016416	0	LOC427013	Gallus gallus finished cDNA, clone ChEST335f22. [CR386529]	gb|CR386529|tc|TC279360|ref|XM_424615	similar to FK506 binding protein 10, 65 kDa	CR386529
A_87_P016946	0		Gallus gallus finished cDNA, clone ChEST693d14. [CR385755]	gb|CR385755		CR385755
A_87_P056971	0	LPL	Gallus gallus lipoprotein lipase (LPL), mRNA [NM_205282]	ref|NM_205282|ens|ENSGALT00000024882|ens|ENSGALT00000037774|gb|EU477529	lipoprotein lipase	NM_205282
A_87_P018357	0	PTPMT1	Gallus gallus finished cDNA, clone ChEST439h6. [CR352799]	gb|CR352799|tc|TC238694|tc|TC279857	protein tyrosine phosphatase, mitochondrial 1	CR352799
A_87_P007390	0	DNAH17	Left-right dynein protein Fragment [Source:UniProtKB/TrEMBL;Acc:Q8JGT3] [ENSGALT00000011577]	ens|ENSGALT00000011577|gb|XM_001232016|gb|DR420483|tc|TC270911	dynein, axonemal, heavy chain 17	ENSGALT00000011577
A_87_P018401	0	LOC418364	Gallus gallus finished cDNA, clone ChEST34i12. [CR352735]	gb|CR352735|gb|CR388441|tc|TC267284	similar to DKFZP434F2021 protein	CR352735
(-)3xSLv1	-1
A_87_P029559	0	PLA1A	PREDICTED: Gallus gallus similar to Phospholipase A1 member A (LOC770199), mRNA [XM_001233531]	gb|XM_001233531|tc|TC242280	phospholipase A1 member A	XM_001233531
A_87_P017834	0	LOC416190	Gallus gallus finished cDNA, clone ChEST5g15. [CR353602]	gb|CR353602|gb|CR391046|tc|TC230788	hypothetical gene supported by CR353602; CR391046	CR353602
A_87_P307873	0	PPARA	Gallus gallus peroxisome proliferator-activated receptor alpha (PPARA), mRNA [NM_001001464]	ref|NM_001001464|ens|ENSGALT00000036096|ens|ENSGALT00000023026|ens|ENSGALT00000037305	peroxisome proliferator-activated receptor alpha	NM_001001464
A_87_P017886	0		Gallus gallus finished cDNA, clone ChEST129n7. [CR353523]	gb|CR353523|tc|TC295616		CR353523
RC7	1
A_87_P010219	0	NPEPL1	PREDICTED: Gallus gallus similar to Aminopeptidase-like 1 (LOC419314), mRNA [XM_417486]	ens|ENSGALT00000012184|gb|XM_417486|tc|TC246292|tc|TC274093	aminopeptidase-like 1	ENSGALT00000012184
A_87_P023617	0	SMOX	Gallus gallus finished cDNA, clone ChEST466j8. [BX932163]	ens|ENSGALT00000025747|gb|BX932163|tc|TC233743|tc|TC286392	spermine oxidase	ENSGALT00000025747
A_87_P017334	0	RAD18	Gallus gallus RAD18 homolog (S. cerevisiae) (RAD18), mRNA [NM_001030603]	ref|NM_001030603|ens|ENSGALT00000013623|gb|CR385122|gb|AJ720744	RAD18 homolog (S. cerevisiae)	NM_001030603
A_87_P011513	0		Gallus gallus finished cDNA, clone ChEST863g13. [CR523590]	gb|CR523590|gb|BU411057|tc|TC264573|tc|TC261144		CR523590
A_87_P020296	0	FAM40A	PREDICTED: Gallus gallus hypothetical LOC419804 (LOC419804), mRNA [XM_417941]	ens|ENSGALT00000000453|gb|XM_417941|tc|TC288458	family with sequence similarity 40, member A	ENSGALT00000000453
A_87_P023610	0		Gallus gallus finished cDNA, clone ChEST362c1. [BX932173]	gb|BX932173|tc|TC234755		BX932173
A_87_P018171	0		Gallus gallus finished cDNA, clone ChEST238o18. [CR353095]	gb|CR353095|tc|TC239611		CR353095
A_87_P015847	0	LOC417094	Gallus gallus finished cDNA, clone ChEST277b17. [CR387392]	gb|CR387392|tc|TC299382|tc|TC263761	hypothetical gene supported by CR387392	CR387392
A_87_P022504	0	CACNG1	Gallus gallus finished cDNA, clone ChEST844b3. [BX934624]	ens|ENSGALT00000006197|gb|BX934624|gb|BX930568|tc|TC234250	calcium channel, voltage-dependent, gamma subunit 1	ENSGALT00000006197
A_87_P014218	0		Gallus gallus finished cDNA, clone ChEST148b18. [CR390344]	gb|CR390344|gb|BU123620|tc|TC239131		CR390344
A_87_P017690	0	CBS	Gallus gallus finished cDNA, clone ChEST821g21. [CR353850]	ens|ENSGALT00000026110|gb|CR353850|gb|XM_416752|tc|TC240258	cystathionine-beta-synthase	ENSGALT00000026110
A_87_P009123	0	EPHB6	Gallus gallus EPH receptor B6 (EPHB6), mRNA [NM_001004387]	ref|NM_001004387|ens|ENSGALT00000023783|gb|U23783|tc|TC264154	EPH receptor B6	NM_001004387
A_87_P022153	0		Gallus gallus finished cDNA, clone ChEST506a5. [BX935424]	gb|BX935424|gb|CO773749|tc|TC245461		BX935424
A_87_P023379	0	NCKAP1	Gallus gallus finished cDNA, clone ChEST482d17. [BX932752]	ens|ENSGALT00000004344|gb|BX932752|gb|XM_001232274|tc|TC253755	NCK-associated protein 1	ENSGALT00000004344
A_87_P011600	0		Gallus gallus finished cDNA, clone ChEST983b18. [CR523451]	gb|CR523451		CR523451
A_87_P022447	0		Gallus gallus finished cDNA, clone ChEST556k21. [BX934741]	gb|BX934741		BX934741
A_87_P009903	0	TXNDC12	PREDICTED: Gallus gallus hypothetical protein LOC772208 (LOC772208), mRNA [XM_001235372]	gb|XM_001235372|tc|TC242792	thioredoxin domain containing 12 (endoplasmic reticulum)	XM_001235372
A_87_P014945	0	ENDOG	Gallus gallus finished cDNA, clone ChEST253o3. [CR389245]	ens|ENSGALT00000007386|gb|CR389245|gb|XM_415487|tc|TC233369	endonuclease G	ENSGALT00000007386
A_87_P020297	0	C1QTNF5	PREDICTED: Gallus gallus similar to complement-c1q tumor necrosis factor-related protein (LOC769989), mRNA [XM_001232466]	ens|ENSGALT00000010920|gb|XM_001232466|tc|TC255429	C1q and tumor necrosis factor related protein 5	ENSGALT00000010920
A_87_P012253	0		Gallus gallus finished cDNA, clone ChEST749h13. [CR407169]	gb|CR407169|tc|TC243127|tc|TC269666		CR407169
A_87_P016212	0		Gallus gallus finished cDNA, clone ChEST36c16. [CR386847]	gb|CR386847|gb|BU211703|tc|TC236636		CR386847
A_87_P017306	0		Gallus gallus finished cDNA, clone ChEST538g9. [CR385169]	gb|CR385169|tc|TC259518		CR385169
A_87_P015654	0		Gallus gallus finished cDNA, clone ChEST660c18. [CR387659]	gb|CR387659|tc|TC241787		CR387659
A_87_P013314	0	FBXO11	Gallus gallus finished cDNA, clone ChEST413m3. [CR391648]	gb|CR391648|tc|TC241468|tc|TC275038|tc|TC245981	F-box protein 11	CR391648
A_87_P014699	0	FKBP6	Gallus gallus finished cDNA, clone ChEST872n4. [CR389622]	ens|ENSGALT00000001227|gb|CR389622|gb|XM_415708|tc|TC236491	FK506 binding protein 6, 36kDa	ENSGALT00000001227
A_87_P014436	0	MMS19	Gallus gallus finished cDNA, clone ChEST1014o14. [CR390000]	ens|ENSGALT00000012245|gb|CR390000|gb|XM_421710|tc|TC264676	MMS19 nucleotide excision repair homolog (S. cerevisiae)	ENSGALT00000012245
A_87_P024016	0		Gallus gallus finished cDNA, clone ChEST593n22. [BX931211]	gb|BX931211|tc|TC273601		BX931211
A_87_P104713	0	FABP4	Gallus gallus fatty acid binding protein 4, adipocyte (FABP4), mRNA [NM_204290]	ref|NM_204290|ens|ENSGALT00000036651|ens|ENSGALT00000025427|ens|ENSGALT00000030858	fatty acid binding protein 4, adipocyte	NM_204290
A_87_P037348	0	AMPD1	AMP deaminase 1 Fragment (EC 3.5.4.6)(Myoadenylate deaminase)(AMP deaminase isoform M) [Source:UniProtKB/Swiss-Prot;Acc:P81073] [ENSGALT00000003247]	ens|ENSGALT00000003247|gb|XR_026741|tc|TC282079	adenosine monophosphate deaminase 1 (isoform M)	ENSGALT00000003247
A_87_P022674	0		Gallus gallus finished cDNA, clone ChEST670a17. [BX934251]	gb|BX934251|gb|BX934221|gb|BU389015|tc|TC268239		BX934251
A_87_P013114	0		Gallus gallus finished cDNA, clone ChEST687c2. [CR405916]	gb|CR405916		CR405916
A_87_P008977	0	ESR1	Gallus gallus estrogen receptor 1 (ESR1), mRNA [NM_205183]	ref|NM_205183|ens|ENSGALT00000021168|gb|X03805|tc|TC229631	estrogen receptor 1	NM_205183
A_87_P013085	0		Gallus gallus finished cDNA, clone ChEST203p3. [CR405959]	gb|CR405959		CR405959
A_87_P026176	0	LOC770881	PREDICTED: Gallus gallus hypothetical protein LOC770881 (LOC770881), mRNA [XM_001234200]	gb|XM_001234200|tc|TC280167	hypothetical protein LOC770881	XM_001234200
A_87_P014611	0		Gallus gallus finished cDNA, clone ChEST479b3. [CR389758]	gb|CR389758|gb|BU116803|tc|TC256864		CR389758
A_87_P019594	0	THUMPD3	PREDICTED: Gallus gallus similar to THUMP domain containing 3, transcript variant 2 (LOC416116), mRNA [XM_414446]	gb|XM_414446|tc|TC247384|tc|TC243317|ref|XM_001234565	THUMP domain containing 3	XM_414446
A_87_P017256	0		Gallus gallus finished cDNA, clone ChEST550m13. [CR385237]	gb|CR385237|gb|BU378185|tc|TC249911		CR385237
A_87_P016915	0	BUB1	Gallus gallus BUB1 budding uninhibited by benzimidazoles 1 homolog (yeast) (BUB1), mRNA [NM_001012870]	ref|NM_001012870|ens|ENSGALT00000013400|gb|CR385798|gb|AJ719676	BUB1 budding uninhibited by benzimidazoles 1 homolog (yeast)	NM_001012870
A_87_P013568	0		Gallus gallus finished cDNA, clone ChEST259g22. [CR391291]	gb|CR391291		CR391291
A_87_P017213	0		Gallus gallus finished cDNA, clone ChEST792j23. [CR385294]	gb|CR385294|tc|TC245383		CR385294
A_87_P015878	0		Gallus gallus finished cDNA, clone ChEST341m8. [CR387353]	gb|CR387353|gb|BU464003|tc|TC241432|tc|TC238651		CR387353
A_87_P009352	0	IGF1	Gallus gallus insulin-like growth factor 1 (somatomedin C) (IGF1), mRNA [NM_001004384]	ref|NM_001004384|ens|ENSGALT00000020816|gb|FJ977570|gb|M32791	insulin-like growth factor 1 (somatomedin C)	NM_001004384
A_87_P027352	0	ATMIN	Q80U05_MOUSE (Q80U05) MKIAA0431 protein (Fragment), partial (34%) [TC287337]	ens|ENSGALT00000021972|tc|TC287337	ATM interactor	ENSGALT00000021972
A_87_P016860	0		Gallus gallus finished cDNA, clone ChEST210l24. [CR385872]	gb|CR385872|gb|BU453390|tc|TC248322		CR385872
A_87_P000349	0	LOC420093	Q4S8B1_TETNG (Q4S8B1) Chromosome undetermined SCAF14706, whole genome shotgun sequence. (Fragment), partial (22%) [TC267421]	ens|ENSGALT00000041247|tc|TC267421	hypothetical LOC420093	ENSGALT00000041247
A_87_P018650	0	USP38	Gallus gallus finished cDNA, clone ChEST532j16. [CR352352]	ens|ENSGALT00000016070|gb|CR352352|tc|TC266791|tc|TC293635	ubiquitin specific peptidase 38	ENSGALT00000016070
A_87_P010745	0		Gallus gallus finished cDNA, clone ChEST907i5. [CR733359]	gb|CR733359|tc|TC236942		CR733359
A_87_P021431	0	SEPX1	Gallus gallus selenoprotein X, 1 (SEPX1), mRNA [NM_001135558]	ref|NM_001135558|gb|BX950828|tc|TC278192|tc|TC296151	selenoprotein X, 1	NM_001135558
A_87_P014777	0		Gallus gallus finished cDNA, clone ChEST185e14. [CR389512]	gb|CR389512|gb|BU438957|tc|TC236243|tc|TC260442		CR389512
A_87_P022925	0		Gallus gallus finished cDNA, clone ChEST942b22. [BX933673]	gb|BX933673|gb|BX935217|gb|BX936251|tc|TC233589		BX933673
A_87_P028900	0	LOC769402	PREDICTED: Gallus gallus hypothetical protein LOC769402 (LOC769402), mRNA [XM_001232003]	gb|XM_001232003|tc|TC238574|tc|TC268730	hypothetical protein LOC769402	XM_001232003
A_87_P014489	0	LOC422872	Gallus gallus finished cDNA, clone ChEST916j2. [CR389926]	gb|CR389926|tc|TC253599	hypothetical gene supported by CR389926	CR389926
A_87_P025943	0	SMNDC1	SPF30_HUMAN (O75940) Survival of motor neuron-related splicing factor 30 (SMN-related protein) (30 kDa splicing factor SMNrp) (Survival motor neuron domain-containing protein 1), complete [TC246196]	ens|ENSGALT00000013945|tc|TC246196|tc|TC264263	survival motor neuron domain containing 1	ENSGALT00000013945
A_87_P024416	0	HDDC2	Gallus gallus finished cDNA, clone ChEST1017o5. [BX930160]	ens|ENSGALT00000023957|gb|BX930160|gb|BX933062|gb|DR416527	HD domain containing 2	ENSGALT00000023957
A_87_P009507	0	GDF2	Gallus gallus growth differentiation factor 2 (GDF2), mRNA [NM_205432]	ref|NM_205432|ens|ENSGALT00000009620|gb|L12032|tc|TC229858	growth differentiation factor 2	NM_205432
A_87_P014709	0	TMEM215	Gallus gallus finished cDNA, clone ChEST861c13. [CR389608]	gb|CR389608|tc|TC253652	transmembrane protein 215	CR389608
A_87_P017654	0		Gallus gallus finished cDNA, clone ChEST365i5. [CR353915]	gb|CR353915|tc|TC240294		CR353915
A_87_P085911	0	HSP70	Gallus gallus heat shock protein 70 (HSP70), mRNA [NM_001006685]	ref|NM_001006685|ens|ENSGALT00000037417|ens|ENSGALT00000019144|gb|FJ217667	heat shock protein 70	NM_001006685
A_87_P013741	0		Gallus gallus finished cDNA, clone ChEST687f1. [CR391077]	ens|ENSGALT00000025944|gb|CR391077|tc|TC250836		ENSGALT00000025944
A_87_P021855	0		Gallus gallus finished cDNA, clone ChEST429l10. [BX935982]	gb|BX935982|gb|BU263338|tc|TC247298		BX935982
A_87_P010780	0		Gallus gallus finished cDNA, clone ChEST537d15. [CR733252]	gb|CR733252|tc|TC264465		CR733252
A_87_P010790	0		Gallus gallus finished cDNA, clone ChEST978d22. [CR733223]	gb|CR733223|tc|TC282728		CR733223
A_87_P017588	0		Gallus gallus finished cDNA, clone ChEST458d10. [CR354033]	gb|CR354033|tc|TC240580|ref|XM_430448		CR354033
A_87_P006121	0		Q2G811_NOVAD (Q2G811) NADH:flavin oxidoreductase/NADH oxidase, partial (7%) [TC301125]	ens|ENSGALT00000000989|tc|TC301125		ENSGALT00000000989
A_87_P011239	0		Gallus gallus finished cDNA, clone ChEST704p15. [CR523976]	gb|CR523976		CR523976
A_87_P008748	0	CSPG5	Gallus gallus chondroitin sulfate proteoglycan 5 (neuroglycan C) (CSPG5), mRNA [NM_204719]	ref|NM_204719|ens|ENSGALT00000039306|gb|Y09264|gb|AF292101	chondroitin sulfate proteoglycan 5 (neuroglycan C)	NM_204719
A_87_P028831	0	ITPA	603595928F1 CSEQCHN73 Gallus gallus cDNA clone ChEST563g7 5', mRNA sequence [BU370052]	gb|BU370052	inosine triphosphatase (nucleoside triphosphate pyrophosphatase)	BU370052
A_87_P030468	0	MAST2	AB047005 MAST205 {Homo sapiens} (exp=-1; wgp=0; cg=0), partial (22%) [TC246725]	ens|ENSGALT00000016788|tc|TC246725|tc|TC259295	microtubule associated serine/threonine kinase 2	ENSGALT00000016788
A_87_P016115	0		Gallus gallus finished cDNA, clone ChEST818o3. [CR386990]	ens|ENSGALT00000014592|ens|ENSGALT00000014593|gb|CR386990|tc|TC249642		ENSGALT00000014592
A_87_P109438	0	GART	Gallus gallus phosphoribosylglycinamide formyltransferase, phosphoribosylglycinamide synthetase, phosphoribosylaminoimidazole synthetase (GART), mRNA [NM_001001469]	ref|NM_001001469|ens|ENSGALT00000036761|ens|ENSGALT00000025758|ens|ENSGALT00000036762	phosphoribosylglycinamide formyltransferase, phosphoribosylglycinamide synthetase, phosphoribosylaminoimidazole synthetase	NM_001001469
A_87_P004076	0	WDR17	PREDICTED: Gallus gallus similar to WD repeat domain 17 (LOC422570), mRNA [XR_027025]	gb|XR_027025|tc|TC291865	WD repeat domain 17	XR_027025
A_87_P226483	0	HSP70	Gallus gallus heat shock protein 70 (HSP70), mRNA [NM_001006685]	ref|NM_001006685|ens|ENSGALT00000019144|gb|FJ217667|gb|EU747335	heat shock protein 70	NM_001006685
A_87_P013415	0		Gallus gallus finished cDNA, clone ChEST763l5. [CR391496]	gb|CR391496		CR391496
A_87_P014401	0		Gallus gallus finished cDNA, clone ChEST1012h6. [CR390048]	gb|CR390048|tc|TC248989		CR390048
A_87_P007720	0	LOC428693	PREDICTED: Gallus gallus hypothetical LOC428693 (LOC428693), mRNA [XM_426251]	ens|ENSGALT00000006967|gb|XM_426251|tc|TC262783|tc|TC272312	hypothetical LOC428693	ENSGALT00000006967
A_87_P002440	0		603592273F1 CSEQCHN34 Gallus gallus cDNA clone ChEST557b19 5', mRNA sequence [BU242170]	ens|ENSGALT00000008953|gb|BU242170|tc|TC294843		ENSGALT00000008953
A_87_P014023	0	ANKRD54	Gallus gallus finished cDNA, clone ChEST355p9. [CR390635]	ens|ENSGALT00000020100|gb|CR390635	ankyrin repeat domain 54	ENSGALT00000020100
A_87_P028210	0	ADAM23	Gallus gallus ADAM metallopeptidase domain 23 (ADAM23), mRNA [NM_001145230]	ref|NM_001145230|gb|FJ188470|gb|XM_421953|tc|TC257416	ADAM metallopeptidase domain 23	NM_001145230
A_87_P009708	0	TIRAP	Gallus gallus toll-interleukin 1 receptor (TIR) domain containing adaptor protein (TIRAP), mRNA [NM_001024829]	ref|NM_001024829|ens|ENSGALT00000001612|gb|DQ019929|gb|BX933959	toll-interleukin 1 receptor (TIR) domain containing adaptor protein	NM_001024829
A_87_P018164	0	CEP152	Gallus gallus finished cDNA, clone ChEST822e4. [CR353102]	ens|ENSGALT00000020576|gb|CR353102|tc|NP1055482	centrosomal protein 152kDa	ENSGALT00000020576
A_87_P010180	0	CNN3	PREDICTED: Gallus gallus similar to Calponin 3, acidic (LOC424485), mRNA [XM_422326]	gb|XM_422326|tc|TC239403|tc|TC233427	calponin 3, acidic	XM_422326
A_87_P006895	0	GGTLA1	PREDICTED: Gallus gallus similar to Gamma-glutamyltransferase-like activity 1 (LOC416943), mRNA [XM_415237]	ens|ENSGALT00000010504|gb|XM_415237|tc|TC268228	gamma-glutamyltransferase-like activity 1	ENSGALT00000010504
A_87_P013824	0		Gallus gallus finished cDNA, clone ChEST739o2. [CR390955]	gb|CR390955|tc|TC247095		CR390955
A_87_P112238	0	FSHB	Gallus gallus follicle stimulating hormone, beta polypeptide (FSHB), mRNA [NM_204257]	ref|NM_204257|ens|ENSGALT00000019832|gb|AB077362|gb|GQ856365	follicle stimulating hormone, beta polypeptide	NM_204257
A_87_P024151	0	NAT11	PREDICTED: Gallus gallus hypothetical LOC430563 (LOC430563), mRNA. [Source:RefSeq DNA;Acc:XR_027152] [ENSGALT00000021968]	ens|ENSGALT00000021968|gb|BX930902|gb|BX932363|gb|BX930687	N-acetyltransferase 11	ENSGALT00000021968
A_87_P013429	0	WDR82	Gallus gallus finished cDNA, clone ChEST771o19. [CR391479]	gb|CR391479	WD repeat domain 82	CR391479
A_87_P010264	0	NDUFS6	gonad_EST07776 Embryonic gonad cDNA Library Gallus gallus cDNA 5', mRNA sequence [CV860285]	gb|CV860285	NADH dehydrogenase (ubiquinone) Fe-S protein 6, 13kDa (NADH-coenzyme Q reductase)	CV860285
A_87_P015243	0	KIAA1826	Gallus gallus finished cDNA, clone ChEST877p5. [CR388777]	ens|ENSGALT00000027745|gb|CR388777|tc|TC268256|tc|TC277010	KIAA1826	ENSGALT00000027745
A_87_P023985	0		Gallus gallus finished cDNA, clone ChEST262e18. [BX931283]	gb|BX931283|tc|TC255032		BX931283
A_87_P018355	0		Gallus gallus finished cDNA, clone ChEST439p1. [CR352803]	gb|CR352803|tc|TC294985		CR352803
A_87_P009391	0	CYB5A	Gallus gallus cytochrome b5 type A (microsomal) (CYB5A), mRNA [NM_001001748]	ref|NM_001001748|ens|ENSGALT00000022289|gb|M18539|gb|M32293	cytochrome b5 type A (microsomal)	NM_001001748
A_87_P009243	0	NPY5R	Gallus gallus neuropeptide Y receptor Y5 (NPY5R), mRNA [NM_001031130]	ref|NM_001031130|ens|ENSGALT00000038788|ens|ENSGALT00000015462|tc|TC230250	neuropeptide Y receptor Y5	NM_001031130
A_87_P017330	0		Gallus gallus finished cDNA, clone ChEST401d10. [CR385128]	gb|CR385128|tc|TC252567		CR385128
A_87_P015830	0		Gallus gallus finished cDNA, clone ChEST23f17. [CR387417]	gb|CR387417|tc|TC234276		CR387417
A_87_P023195	0	LOC425645	Gallus gallus finished cDNA, clone ChEST907e5. [BX933113]	ens|ENSGALT00000017918|gb|BX933113|gb|XR_026824|tc|TC238019	similar to PWP2 periodic tryptophan protein homolog (yeast)	ENSGALT00000017918
A_87_P018099	0		Gallus gallus finished cDNA, clone ChEST134m1. [CR353200]	gb|CR353200|tc|TC231733|tc|TC302412		CR353200
A_87_P322287	0	GH1	Gallus gallus growth hormone 1 (GH1), mRNA [NM_204359]	ref|NM_204359|ens|ENSGALT00000000328|ens|ENSGALT00000040703|gb|AY373631	growth hormone 1	NM_204359
A_87_P022220	0	CCDC109B	Gallus gallus finished cDNA, clone ChEST536b21. [BX935188]	ens|ENSGALT00000019912|gb|BX935188|gb|BX932621|gb|BX929840	coiled-coil domain containing 109B	ENSGALT00000019912
A_87_P014270	0		Gallus gallus finished cDNA, clone ChEST934e15. [CR390255]	gb|CR390255|gb|BU420698|tc|TC286424|ref|XM_001232972		CR390255
A_87_P020169	0	TBC1D9	PREDICTED: Gallus gallus similar to KIAA0882 protein, transcript variant 1 (LOC422452), mRNA [XM_001232385]	gb|XM_001232385|tc|TC273322|tc|TC246852|ref|XM_001232401	TBC1 domain family, member 9 (with GRAM domain)	XM_001232385
A_87_P013986	0	DOCK8	Gallus gallus finished cDNA, clone ChEST635h5. [CR390695]	ens|ENSGALT00000016509|gb|CR390695|ens|ENSGALT00000038450|gb|XM_424926	dedicator of cytokinesis 8	ENSGALT00000016509
A_87_P017235	0		Gallus gallus finished cDNA, clone ChEST547g13. [CR385265]	gb|CR385265|gb|BU373084|tc|TC237940		CR385265
A_87_P017842	0	TBX5	Gallus gallus T-box 5 (TBX5), mRNA [NM_204173]	ref|NM_204173|ens|ENSGALT00000037999|ens|ENSGALT00000037998|ens|ENSGALT00000013434	T-box 5	NM_204173
A_87_P008423	0	GNRH1	Gallus gallus gonadotropin-releasing hormone 1 (luteinizing-releasing hormone) (GNRH1), mRNA [NM_001080877]	ref|NM_001080877|ens|ENSGALT00000000366|tc|NP347639	gonadotropin-releasing hormone 1 (luteinizing-releasing hormone)	NM_001080877
A_87_P017366	0	LSM5	Gallus gallus finished cDNA, clone ChEST536e2. [CR354370]	gb|CR354370|tc|TC236315	LSM5 homolog, U6 small nuclear RNA associated (S. cerevisiae)	CR354370
A_87_P024231	0	ANKRD27	Gallus gallus ankyrin repeat domain 27 (VPS9 domain) (ANKRD27), mRNA [NM_001135678]	ref|NM_001135678|ens|ENSGALT00000007444|gb|BX930612|gb|XM_001232014	ankyrin repeat domain 27 (VPS9 domain)	NM_001135678
A_87_P025019	0	SMOX	PREDICTED: Gallus gallus spermine oxidase (SMOX), mRNA [XM_420872]	gb|XM_420872	spermine oxidase	XM_420872
A_87_P013283	0		Gallus gallus finished cDNA, clone ChEST213a4. [CR391696]	ens|ENSGALT00000017236|gb|CR391696|gb|BU435394|tc|TC287387		ENSGALT00000017236
A_87_P021924	0	DUPD1	Dual specificity phosphatase DUPD1 (EC 3.1.3.48)(EC 3.1.3.16) [Source:UniProtKB/Swiss-Prot;Acc:P0C597] [ENSGALT00000008036]	ens|ENSGALT00000008036|gb|BX935843|tc|TC238772|ref|XM_421608	dual specificity phosphatase and pro isomerase domain containing 1	ENSGALT00000008036
A_87_P003954	0	DOK5	PREDICTED: Gallus gallus similar to downstream of tyrosine kinase 5 (LOC419336), mRNA [XM_417502]	ens|ENSGALT00000012627|gb|XM_417502|tc|TC252488	docking protein 5	ENSGALT00000012627
A_87_P050571	0	FABP2	Gallus gallus fatty acid binding protein 2, intestinal (FABP2), mRNA [NM_001007923]	ref|NM_001007923|ens|ENSGALT00000019554|gb|BX930518|gb|BX933597	fatty acid binding protein 2, intestinal	NM_001007923
A_87_P011611	0	EIF2AK4	Gallus gallus finished cDNA, clone ChEST768e11. [CR523438]	ens|ENSGALT00000015663|gb|CR523438	eukaryotic translation initiation factor 2 alpha kinase 4	ENSGALT00000015663
A_87_P001537	0	LOC423605	PREDICTED: Gallus gallus similar to VLLH2748 (LOC423605), mRNA [XM_421491]	gb|XM_421491|tc|TC281290	similar to VLLH2748	XM_421491
A_87_P001646	0		PREDICTED: Gallus gallus hypothetical LOC419961 (LOC419961), mRNA [XR_027098]	ens|ENSGALT00000000842|gb|XR_027098|tc|TC290866		ENSGALT00000000842
A_87_P255758	0	PRKAG3	Gallus gallus protein kinase, AMP-activated, gamma 3 non-catalytic subunit (PRKAG3), mRNA [NM_001031258]	ref|NM_001031258|ens|ENSGALT00000038233|ens|ENSGALT00000018532|gb|DQ079814	protein kinase, AMP-activated, gamma 3 non-catalytic subunit	NM_001031258
A_87_P025837	0	LOC427652	603373384F1 CSEQRBN20 Gallus gallus cDNA clone ChEST283h22 5', mRNA sequence [BU468187]	gb|BU468187	similar to phosphatidylinositol transfer protein, cytoplasmic 1	BU468187
A_87_P016028	0		Gallus gallus finished cDNA, clone ChEST719k7. [CR387130]	gb|CR387130|tc|TC291679		CR387130
A_87_P012765	0		Gallus gallus finished cDNA, clone ChEST955o8. [CR406459]	gb|CR406459|tc|TC236821		CR406459
A_87_P015660	0		Gallus gallus finished cDNA, clone ChEST665d3. [CR387653]	gb|CR387653|tc|TC236761		CR387653
A_87_P014078	0		Gallus gallus finished cDNA, clone ChEST665c17. [CR390552]	gb|CR390552		CR390552
A_87_P024138	0	ATG3	Gallus gallus finished cDNA, clone ChEST68p17. [BX930958]	ens|ENSGALT00000024530|gb|BX930958|gb|CR406070|gb|BX933473	ATG3 autophagy related 3 homolog (S. cerevisiae)	ENSGALT00000024530
A_87_P014493	0		Gallus gallus finished cDNA, clone ChEST999d19. [CR389920]	gb|CR389920|tc|TC245308		CR389920
A_87_P041970	0	PPARGC1B	Unknown	ens|ENSGALT00000001892	peroxisome proliferator-activated receptor gamma, coactivator 1 beta	ENSGALT00000001892
A_87_P025143	0	LOC429206	BX260632 AGENAE Gallus gallus multi-tissues normalized library (gcag) Gallus gallus cDNA clone gcag0005c.k.18 5prim, mRNA sequence [BX260632]	gb|BX260632|gb|BX260631|tc|TC270001	similar to feather keratin	BX260632
A_87_P015799	0		Gallus gallus finished cDNA, clone ChEST490o18. [CR387466]	gb|CR387466|gb|CR523935|gb|XM_422025|tc|TC232422		CR387466
A_87_P008726	0		Gallus gallus RNA for CpG island, clone 5. [Y14831]	gb|Y14831|tc|NP1060912		Y14831
A_87_P011287	0		Gallus gallus finished cDNA, clone ChEST993b17. [CR523910]	gb|CR523910|tc|TC298304|tc|TC256628		CR523910
A_87_P018304	0		Gallus gallus finished cDNA, clone ChEST389k8. [CR352878]	gb|CR352878|tc|TC284709|tc|TC262427		CR352878
A_87_P003632	0	C7orf30	PREDICTED: Gallus gallus hypothetical LOC420616 (LOC420616), mRNA [XM_418715]	gb|XM_418715|tc|TC283577	chromosome 7 open reading frame 30	XM_418715
A_87_P014278	0		Gallus gallus finished cDNA, clone ChEST234k24. [CR390243]	gb|CR390243|tc|TC243301		CR390243
A_87_P015109	0		Gallus gallus finished cDNA, clone ChEST327d18. [CR388973]	gb|CR388973|gb|XM_001233682|tc|TC236258		CR388973
A_87_P018585	0		Gallus gallus finished cDNA, clone ChEST326d5. [CR352447]	gb|CR352447|tc|TC241788		CR352447
A_87_P012783	0		Gallus gallus finished cDNA, clone ChEST824b19. [CR406426]	gb|CR406426		CR406426
A_87_P003837	0	ATG4C	PREDICTED: Gallus gallus similar to putative autophagy-related cysteine endopeptidase (LOC424688), mRNA [XM_422520]	gb|XM_422520|tc|TC238743	ATG4 autophagy related 4 homolog C (S. cerevisiae)	XM_422520
A_87_P009464	0	FOXA2	Gallus gallus forkhead box A2 (FOXA2), mRNA [NM_204770]	ref|NM_204770|gb|L38904|gb|AF150749|tc|TC229198	forkhead box A2	NM_204770
A_87_P008692	0	CNTFR	Gallus gallus ciliary neurotrophic factor receptor (CNTFR), mRNA [NM_205028]	ref|NM_205028|gb|Z48168|gb|U29245|tc|TC230396	ciliary neurotrophic factor receptor	NM_205028
A_87_P056571	0	VDR	Gallus gallus vitamin D (1,25- dihydroxyvitamin D3) receptor (VDR), mRNA [NM_205098]	ref|NM_205098|ens|ENSGALT00000035836|ens|ENSGALT00000022113|ens|ENSGALT00000035837	vitamin D (1,25- dihydroxyvitamin D3) receptor	NM_205098
A_87_P016079	0	LOC425011	Gallus gallus finished cDNA, clone ChEST428f4. [CR387037]	gb|CR387037|gb|XM_430207|tc|TC235955	hypothetical gene supported by CR387037	CR387037
A_87_P015812	0		Gallus gallus finished cDNA, clone ChEST491b6. [CR387444]	gb|CR387444|tc|TC233159		CR387444
A_87_P037842	0	PPARD	Gallus gallus peroxisome proliferator-activated receptor delta (PPARD), mRNA [NM_204728]	ref|NM_204728|ens|ENSGALT00000004076|gb|AF163810|tc|TC229644	peroxisome proliferator-activated receptor delta	NM_204728
A_87_P024322	0	PDSS1	Gallus gallus finished cDNA, clone ChEST633n2. [BX930389]	ens|ENSGALT00000012224|gb|BX930389|gb|BX950353|tc|TC274739	prenyl (decaprenyl) diphosphate synthase, subunit 1	ENSGALT00000012224
A_87_P018259	0	DYNLT1	Gallus gallus finished cDNA, clone ChEST748c23. [CR352960]	gb|CR352960|gb|BX934469|gb|CR353789|gb|BX933421	dynein, light chain, Tctex-type 1	CR352960
A_87_P006130	0	C1orf70	603139975F1 CSEQCHL15 Gallus gallus cDNA clone ChEST130e19 5', mRNA sequence [BU116067]	gb|BU116067|tc|TC301986	chromosome 1 open reading frame 70	BU116067
A_87_P022297	0	EAPP	Gallus gallus finished cDNA, clone ChEST299l21. [BX935038]	ens|ENSGALT00000016256|gb|BX935038|gb|XM_421235|tc|TC232056	E2F-associated phosphoprotein	ENSGALT00000016256
A_87_P010456	0	LOC421491	PREDICTED: Gallus gallus similar to EF-hand calcium binding domain 2 (LOC421491), mRNA [XM_419538]	gb|XM_419538|tc|TC273903	similar to EF-hand calcium binding domain 2	XM_419538
A_87_P013875	0		Gallus gallus finished cDNA, clone ChEST966k5. [CR390874]	gb|CR390874|tc|TC268099		CR390874
A_87_P018804	0		Gallus gallus finished cDNA, clone ChEST694n10. [CR338841]	gb|CR338841|tc|NP1056358		CR338841
A_87_P016558	0		Gallus gallus finished cDNA, clone ChEST115d1. [CR386322]	ens|ENSGALT00000012292|gb|CR386322|gb|CR523426|gb|XM_420290		ENSGALT00000012292
A_87_P024576	0		Gallus gallus finished cDNA, clone ChEST551g15. [BX929812]	gb|BX929812|gb|BU450553|tc|TC252590|tc|TC280020		BX929812
A_87_P311832	0	PPARGC1A	Gallus gallus peroxisome proliferator-activated receptor gamma, coactivator 1 alpha (PPARGC1A), mRNA [NM_001006457]	ref|NM_001006457|ens|ENSGALT00000023263|gb|AB170013|tc|TC228939	peroxisome proliferator-activated receptor gamma, coactivator 1 alpha	NM_001006457
A_87_P003938	0	LOC769608	PREDICTED: Gallus gallus hypothetical protein LOC769608 (LOC769608), mRNA [XM_001232895]	ens|ENSGALT00000001062|ens|ENSGALT00000028164|gb|XM_001232895|tc|TC264410	hypothetical protein LOC769608	ENSGALT00000001062
A_87_P026542	0	GCNT4	PREDICTED: Gallus gallus similar to core 2 beta-1,6-N-acetylglucosaminyltransferase 3 (LOC427207), mRNA [XM_424794]	ens|ENSGALT00000024107|gb|XM_424794|tc|TC278278	glucosaminyl (N-acetyl) transferase 4, core 2 (beta-1,6-N-acetylglucosaminyltransferase)	ENSGALT00000024107
A_87_P013622	0	LOC769246	Gallus gallus finished cDNA, clone ChEST201l23. [CR391229]	gb|CR391229|tc|TC244914	hypothetical protein LOC769246	CR391229
A_87_P015709	0	RCJMB04_17n19	Gallus gallus similar to transcript expressed during hematopoiesis 2 (LOC416497), mRNA [NM_001030633]	ref|NM_001030633|ens|ENSGALT00000007566|gb|CR387591|gb|AJ720448	similar to transcript expressed during hematopoiesis 2	NM_001030633
A_87_P022838	0	LOC771073	Gallus gallus finished cDNA, clone ChEST1003f2. [BX933868]	ens|ENSGALT00000009556|gb|BX933868|gb|XM_001234374|tc|TC245534	hypothetical protein LOC771073	ENSGALT00000009556
A_87_P015616	0	MYL2	Myosin regulatory light chain 2A, cardiac muscle isoform (MLC-2A)(G2) [Source:UniProtKB/Swiss-Prot;Acc:P02610] [ENSGALT00000035085]	ens|ENSGALT00000035085|ens|ENSGALT00000007291|gb|CR387719|gb|CR391086	myosin, light chain 2, regulatory, cardiac, slow	ENSGALT00000035085
A_87_P017663	0		Gallus gallus finished cDNA, clone ChEST361i24. [CR353899]	gb|CR353899|tc|TC247927		CR353899
A_87_P020940	0	ITPR2	IFNc_P23 Interferon Stimulated Chicken PBL Macrophage Gallus gallus cDNA clone IFNc_P23 5', mRNA sequence [CK608654]	ens|ENSGALT00000022784|gb|CK608654|gb|XM_001235612	inositol 1,4,5-triphosphate receptor, type 2	ENSGALT00000022784
A_87_P013786	0	OFCC1	Gallus gallus finished cDNA, clone ChEST690p15. [CR391006]	gb|CR391006|gb|XM_418951|tc|TC257404	orofacial cleft 1 candidate 1	CR391006
A_87_P022396	0	C6orf203	Gallus gallus finished cDNA, clone ChEST730h15. [BX934817]	ens|ENSGALT00000024723|gb|BX934817|gb|BX932682|gb|BX950322	chromosome 6 open reading frame 203	ENSGALT00000024723
A_87_P014039	0		Gallus gallus finished cDNA, clone ChEST53i22. [CR390605]	gb|CR390605|tc|TC241809		CR390605
A_87_P262848	0	CAPN1	Gallus gallus calpain 1, (mu/I) large subunit (CAPN1), mRNA [NM_205303]	ref|NM_205303|ens|ENSGALT00000016557|gb|X01415|tc|TC283905	calpain 1, (mu/I) large subunit	NM_205303
A_87_P003008	0	LOC770098	PREDICTED: Gallus gallus hypothetical protein LOC770098 (LOC770098), mRNA [XM_001233421]	gb|XM_001233421	hypothetical protein LOC770098	XM_001233421
A_87_P140208	0	FSHB	follicle stimulating hormone, beta polypeptide [Source:RefSeq peptide;Acc:NP_989588] [ENSGALT00000019832]	ens|ENSGALT00000019832|gb|GQ856365	follicle stimulating hormone, beta polypeptide	ENSGALT00000019832
A_87_P023836	0	LOC418120	Gallus gallus finished cDNA, clone ChEST747e15. [BX931655]	gb|BX931655|gb|XM_416353|tc|TC242826	similar to hypothetical protein MGC33926	BX931655
A_87_P022815	0	MLLT4	Gallus gallus finished cDNA, clone ChEST127p23. [BX933921]	ens|ENSGALT00000037676|ens|ENSGALT00000018484|gb|BX933921|gb|XM_419605	myeloid/lymphoid or mixed-lineage leukemia (trithorax homolog, Drosophila); translocated to, 4	ENSGALT00000037676
A_87_P018487	0		Gallus gallus finished cDNA, clone ChEST342b7. [CR352599]	gb|CR352599|tc|TC252938		CR352599
A_87_P021494	0	VDAC3	Gallus gallus finished cDNA, clone ChEST209p1. [BX950721]	ens|ENSGALT00000029612|gb|BX950721|gb|XM_424406|tc|TC263084	voltage-dependent anion channel 3	ENSGALT00000029612
A_87_P012265	0		Gallus gallus finished cDNA, clone ChEST740i23. [CR407152]	gb|CR407152|gb|XM_425476|tc|TC256729		CR407152
A_87_P017653	0		Gallus gallus finished cDNA, clone ChEST360i19. [CR353916]	gb|CR353916|tc|TC264963|tc|TC248233		CR353916
A_87_P014288	0		Gallus gallus finished cDNA, clone ChEST925p21. [CR390229]	ens|ENSGALT00000033808|gb|CR390229|tc|TC234568|tc|TC260594		ENSGALT00000033808
A_87_P022125	0	C14orf159	Gallus gallus finished cDNA, clone ChEST254b24. [BX935475]	ens|ENSGALT00000017411|gb|BX935475|gb|BX933946|tc|TC232538	chromosome 14 open reading frame 159	ENSGALT00000017411
A_87_P014296	0		Gallus gallus finished cDNA, clone ChEST931a20. [CR390213]	gb|CR390213|tc|TC256027		CR390213
A_87_P008938	0	LOC396120	Gallus gallus mature protein (LOC396120), mRNA [NM_205201]	ref|NM_205201|ens|ENSGALT00000024751|gb|X52296|tc|TC229260	mature protein	NM_205201
A_87_P015665	0		Gallus gallus finished cDNA, clone ChEST50c3. [CR387648]	gb|CR387648|tc|NP1048759		CR387648
A_87_P018840	0	XPO7	Gallus gallus exportin 7 (XPO7), mRNA [NM_001012942]	ref|NM_001012942|ens|ENSGALT00000040910|ens|ENSGALT00000040924|ens|ENSGALT00000002842	exportin 7	NM_001012942
A_87_P011542	0		Gallus gallus finished cDNA, clone ChEST872m23. [CR523543]	gb|CR523543|tc|TC237659		CR523543
A_87_P017847	0	NUDT16L1	Gallus gallus nudix (nucleoside diphosphate linked moiety X)-type motif 16-like 1 (NUDT16L1), mRNA [NM_204780]	ref|NM_204780|gb|CR353581|gb|CR386149|gb|AF095446	nudix (nucleoside diphosphate linked moiety X)-type motif 16-like 1	NM_204780
A_87_P000312	0	COL22A1	Gallus gallus collagen, type XXII, alpha 1 (COL22A1), mRNA [NM_001139439]	ref|NM_001139439|ens|ENSGALT00000026109|gb|XR_026844|tc|TC267561	collagen, type XXII, alpha 1	NM_001139439
A_87_P022163	0		Gallus gallus finished cDNA, clone ChEST507d22. [BX935383]	gb|BX935383|tc|TC279614		BX935383
A_87_P021550	0		Gallus gallus finished cDNA, clone ChEST604g22. [BX950611]	ens|ENSGALT00000036227|gb|BX950611		ENSGALT00000036227
A_87_P014029	0		Gallus gallus finished cDNA, clone ChEST356m20. [CR390622]	gb|CR390622|gb|BU356264|tc|TC233649		CR390622
A_87_P024447	0		Gallus gallus finished cDNA, clone ChEST593b14. [BX930079]	ens|ENSGALT00000020108|ens|ENSGALT00000037445|gb|BX930079|tc|TC253310		ENSGALT00000020108
A_87_P017293	0	LOC421716	Gallus gallus finished cDNA, clone ChEST540g8. [CR385186]	gb|CR385186|gb|XM_429872|tc|TC233864	hypothetical gene supported by CR385186	CR385186
A_87_P024107	0	KIAA1033	Gallus gallus finished cDNA, clone ChEST210h18. [BX931027]	ens|ENSGALT00000020683|gb|BX931027|gb|XM_416312|tc|TC258318	KIAA1033	ENSGALT00000020683
A_87_P022426	0		Gallus gallus finished cDNA, clone ChEST557c8. [BX934772]	ens|ENSGALT00000005480|ens|ENSGALT00000005481|gb|BX934772|gb|BX934684		ENSGALT00000005480
A_87_P009088	0		Winged helix protein CWH-5 Fragment [Source:UniProtKB/TrEMBL;Acc:Q9DGG2] [ENSGALT00000040858]	ens|ENSGALT00000040858|gb|U37276|tc|NP344703		ENSGALT00000040858
A_87_P004142	0	ND6	NADH-ubiquinone oxidoreductase chain 6 (EC 1.6.5.3)(NADH dehydrogenase subunit 6) [Source:UniProtKB/Swiss-Prot;Acc:P18941] [ENSGALT00000029077]	ens|ENSGALT00000029077|tc|TC291900|tc|TC288490|tc|TC302504	NADH dehydrogenase subunit 6	ENSGALT00000029077
A_87_P011238	0		Gallus gallus finished cDNA, clone ChEST704j19. [CR523977]	gb|CR523977		CR523977
A_87_P011745	0		Gallus gallus finished cDNA, clone ChEST965m20. [CR523249]	gb|CR523249		CR523249
A_87_P013672	0		Gallus gallus finished cDNA, clone ChEST181c3. [CR391166]	gb|CR391166|tc|TC284235		CR391166
A_87_P011574	0		Gallus gallus finished cDNA, clone ChEST988j9. [CR523487]	ens|ENSGALT00000016562|gb|CR523487|gb|BX930174|gb|CR353648		ENSGALT00000016562
A_87_P013554	0		Gallus gallus finished cDNA, clone ChEST257b20. [CR391309]	gb|CR391309|tc|TC272863		CR391309
A_87_P009294	0	HOXD11	Gallus gallus homeobox D11 (HOXD11), mRNA [NM_204620]	ref|NM_204620|ens|ENSGALT00000015085|gb|M81249|tc|NP347395	homeobox D11	NM_204620
A_87_P012992	0		Gallus gallus finished cDNA, clone ChEST968c13. [CR406116]	gb|CR406116		CR406116
A_87_P299463	0	GSTT1	Gallus gallus glutathione S-transferase theta 1 (GSTT1), mRNA [NM_205365]	ref|NM_205365|ens|ENSGALT00000010254|gb|U13676|tc|TC302308	glutathione S-transferase theta 1	NM_205365
A_87_P012994	0		Gallus gallus finished cDNA, clone ChEST967g22. [CR406113]	gb|CR406113|tc|TC249198		CR406113
A_87_P013471	0		Gallus gallus finished cDNA, clone ChEST653e12. [CR391419]	gb|CR391419|tc|TC276106		CR391419
A_87_P015153	0		Gallus gallus finished cDNA, clone ChEST169a21. [CR388901]	gb|CR388901|tc|TC243464		CR388901
A_87_P011902	0	CD79B	Gallus gallus CD79b molecule, immunoglobulin-associated beta (CD79B), mRNA [NM_001006328]	ref|NM_001006328|ens|ENSGALT00000000330|gb|CR523013|gb|AJ719814	CD79b molecule, immunoglobulin-associated beta	NM_001006328
A_87_P012458	0		Gallus gallus finished cDNA, clone ChEST930k12. [CR406892]	gb|CR406892		CR406892
A_87_P015249	0	JAKMIP1	Gallus gallus finished cDNA, clone ChEST890j12. [CR388770]	ens|ENSGALT00000025035|gb|CR388770|gb|XM_420800|tc|TC296133	janus kinase and microtubule interacting protein 1	ENSGALT00000025035
A_87_P014184	0		Gallus gallus finished cDNA, clone ChEST709e23. [CR390398]	gb|CR390398|gb|BU469564|tc|TC256560		CR390398
A_87_P017248	0		Gallus gallus finished cDNA, clone ChEST546b12. [CR385247]	gb|CR385247|tc|TC233601		CR385247
A_87_P015558	0	RCJMB04_20j4	Gallus gallus finished cDNA, clone ChEST83h5. [CR387806]	gb|CR387806|gb|XM_001236348|tc|TC233199	A kinase (PRKA) anchor protein 8-like	CR387806
A_87_P010597	0	ROD1	PREDICTED: Gallus gallus similar to regulator of differentiation (in S. pombe) 1 (LOC427333), mRNA [XM_424912]	gb|XM_424912	ROD1 regulator of differentiation 1 (S. pombe)	XM_424912
A_87_P012118	0		Gallus gallus finished cDNA, clone ChEST811h11. [CR407377]	gb|CR407377|tc|TC255651|tc|TC255427|ref|XM_429342		CR407377
A_87_P013853	0	BOC	Gallus gallus finished cDNA, clone ChEST405p13. [CR390915]	ens|ENSGALT00000024449|gb|CR390915|tc|TC271408|tc|TC290923	Boc homolog (mouse)	ENSGALT00000024449
A_87_P012490	0		Gallus gallus finished cDNA, clone ChEST737n20. [CR406843]	gb|CR406843|tc|TC250029|tc|TC258897		CR406843
A_87_P007915	0	ST14	PREDICTED: Gallus gallus similar to epithin (LOC419731), mRNA [XM_417872]	ens|ENSGALT00000002027|gb|XM_417872|tc|TC285543	suppression of tumorigenicity 14 (colon carcinoma)	ENSGALT00000002027
(+)E1A_r60_3	1
A_87_P024970	0	GLRA4	PREDICTED: Gallus gallus similar to glycine receptor alpha4 subunit (LOC769706), mRNA [XM_001232994]	gb|XM_001232994	glycine receptor, alpha 4	XM_001232994
A_87_P023319	0		Gallus gallus finished cDNA, clone ChEST717b15. [BX932843]	gb|BX932843|tc|TC237694		BX932843
A_87_P015238	0		Gallus gallus finished cDNA, clone ChEST886f3. [CR388784]	gb|CR388784|tc|TC236717		CR388784
A_87_P009674	0	PUM2	Gallus gallus pumilio homolog 2 (Drosophila) (PUM2), mRNA [NM_001039292]	ref|NM_001039292|ens|ENSGALT00000026590|ens|ENSGALT00000026591|gb|DQ275192	pumilio homolog 2 (Drosophila)	NM_001039292
A_87_P023067	0		Gallus gallus finished cDNA, clone ChEST195p13. [BX933363]	gb|BX933363|tc|TC232888		BX933363
A_87_P014998	0		Gallus gallus finished cDNA, clone ChEST278p13. [CR389150]	gb|CR389150|tc|TC275878		CR389150
A_87_P014160	0	SLC33A1	Gallus gallus finished cDNA, clone ChEST272l4. [CR390430]	ens|ENSGALT00000016761|gb|CR390430|gb|XM_422831|tc|TC234580	solute carrier family 33 (acetyl-CoA transporter), member 1	ENSGALT00000016761
A_87_P024542	0		Gallus gallus finished cDNA, clone ChEST645n10. [BX929893]	ens|ENSGALT00000000179|gb|BX929893|gb|XM_423211|tc|TC234964		ENSGALT00000000179
A_87_P015566	0		Gallus gallus finished cDNA, clone ChEST533o24. [CR387791]	gb|CR387791|tc|TC233201		CR387791
A_87_P154593	0	THRSPB	Gallus gallus thyroid hormone responsive spot 14 beta (THRSPB), mRNA [NM_213578]	ref|NM_213578|gb|AY568630|gb|AY568631|gb|BU121856	thyroid hormone responsive spot 14 beta	NM_213578
A_87_P017508	0		Gallus gallus finished cDNA, clone ChEST382d2. [CR354153]	gb|CR354153|tc|TC246909		CR354153
A_87_P025300	0	CCL5	603845207F1 CSEQRBN22 Gallus gallus cDNA clone ChEST833m1 5', mRNA sequence [BU484961]	gb|BU484961	chemokine (C-C motif) ligand 5	BU484961
A_87_P013870	0		Gallus gallus finished cDNA, clone ChEST375h18. [CR390883]	gb|CR390883|gb|BU401011|tc|TC277974		CR390883
A_87_P017817	0		Gallus gallus finished cDNA, clone ChEST554k20. [CR353625]	gb|CR353625|tc|TC247541|tc|TC249283|tc|TC246883		CR353625
A_87_P028441	0	ANKRD11	PREDICTED: Gallus gallus ankyrin repeat domain 11 (ANKRD11), mRNA [XM_414205]	ens|ENSGALT00000010046|gb|XM_414205|tc|TC273724|tc|TC293859	ankyrin repeat domain 11	ENSGALT00000010046
A_87_P023627	0	ATP5H	Gallus gallus finished cDNA, clone ChEST1029j21. [BX932142]	ens|ENSGALT00000012869|gb|BX932142|gb|BX934512|gb|BX930755	ATP synthase, H+ transporting, mitochondrial F0 complex, subunit d	ENSGALT00000012869
A_87_P004179	0	NEFL	PREDICTED: Gallus gallus neurofilament, light polypeptide 68kDa, transcript variant 2 (NEFL), mRNA [XM_417679]	gb|XM_417679|ref|XM_001232614	neurofilament, light polypeptide 68kDa	XM_417679
A_87_P024126	0	ALG11	Gallus gallus finished cDNA, clone ChEST66f4. [BX930990]	ens|ENSGALT00000027505|gb|BX930990|gb|BX929850|tc|TC229942	asparagine-linked glycosylation 11 homolog (S. cerevisiae, alpha-1,2-mannosyltransferase)	ENSGALT00000027505
A_87_P008103	0	RRP9	PREDICTED: Gallus gallus similar to U3 snoRNP associated 55 kDa protein (LOC415888), mRNA [XM_414243]	ens|ENSGALT00000002170|gb|XM_414243|tc|TC247021	RRP9, small subunit (SSU) processome component, homolog (yeast)	ENSGALT00000002170
A_87_P018761	0		Gallus gallus finished cDNA, clone ChEST985c24. [CR338901]	gb|CR338901|tc|TC270259		CR338901
A_87_P022861	0		Gallus gallus finished cDNA, clone ChEST997d4. [BX933808]	gb|BX933808|tc|TC251596		BX933808
A_87_P014172	0		Gallus gallus finished cDNA, clone ChEST275k23. [CR390414]	gb|CR390414|tc|TC243676|tc|TC288370|tc|TC237048		CR390414
A_87_P010877	0	MLF1	Gallus gallus finished cDNA, clone ChEST311c21. [CR732677]	ens|ENSGALT00000015722|gb|CR732677|gb|BX931647|gb|XM_422822	myeloid leukemia factor 1	ENSGALT00000015722
A_87_P012318	0		Gallus gallus finished cDNA, clone ChEST752k21. [CR407076]	gb|CR407076		CR407076
A_87_P018040	0		Gallus gallus finished cDNA, clone ChEST50m15. [CR353283]	gb|CR353283|gb|BU217384|tc|TC245311		CR353283
A_87_P012494	0		Gallus gallus finished cDNA, clone ChEST729a22. [CR406837]	gb|CR406837|tc|TC246269		CR406837
A_87_P021579	0		Gallus gallus finished cDNA, clone ChEST563k2. [BX950559]	ens|ENSGALT00000011366|gb|BX950559|tc|TC238470|tc|TC265839		ENSGALT00000011366
A_87_P011080	0	INTS9	Gallus gallus integrator complex subunit 9 (INTS9), mRNA [NM_001031100]	ref|NM_001031100|ens|ENSGALT00000026848|gb|CR524175|gb|AJ720082	integrator complex subunit 9	NM_001031100
A_87_P010717	0	HECTD1	PREDICTED: Gallus gallus HECT domain containing 1 (HECTD1), mRNA [XM_421227]	ens|ENSGALT00000037854|ens|ENSGALT00000016171|gb|XM_421227|tc|TC269176	HECT domain containing 1	ENSGALT00000037854
A_87_P007902	0	VPS11	PREDICTED: Gallus gallus similar to vacuolar protein sorting 11 (LOC419702), mRNA [XM_417847]	ens|ENSGALT00000000393|gb|XM_417847|tc|TC256458	vacuolar protein sorting 11 homolog (S. cerevisiae)	ENSGALT00000000393
A_87_P012386	0		Gallus gallus finished cDNA, clone ChEST1004f8. [CR406988]	gb|CR406988		CR406988
A_87_P016104	0		Gallus gallus finished cDNA, clone ChEST432g4. [CR387006]	gb|CR387006|gb|XM_415726|tc|TC239181|tc|TC289365		CR387006
A_87_P015001	0		Gallus gallus finished cDNA, clone ChEST283h11. [CR389147]	gb|CR389147|gb|BU467024|tc|TC254129		CR389147
A_87_P009706	0	COL4A3	Type IV collagen alpha 3 chain Fragment [Source:UniProtKB/TrEMBL;Acc:Q4TZW6] [ENSGALT00000004921]	ens|ENSGALT00000004921|ens|ENSGALT00000040664|gb|DQ023284|gb|XM_001234729	collagen, type IV, alpha 3	ENSGALT00000004921
(+)eQC-41	1
A_87_P014058	0		Gallus gallus finished cDNA, clone ChEST668n22. [CR390579]	gb|CR390579|tc|TC273275|ref|XM_001232304		CR390579
A_87_P080716	0	FAS	Fas ligand receptor soluble form Fragment [Source:UniProtKB/TrEMBL;Acc:Q9DGH7] [ENSGALT00000039920]	ens|ENSGALT00000039920|ens|ENSGALT00000039918|ens|ENSGALT00000039917|ens|ENSGALT00000010266	Fas (TNF receptor superfamily, member 6)	ENSGALT00000039920
A_87_P016373	0		Gallus gallus finished cDNA, clone ChEST763a6. [CR386584]	gb|CR386584|tc|TC251504		CR386584
A_87_P009355	0	PAICS	Gallus gallus phosphoribosylaminoimidazole carboxylase, phosphoribosylaminoimidazole succinocarboxamide synthetase (PAICS), mRNA [NM_205524]	ref|NM_205524|ens|ENSGALT00000022308|gb|EU049887|gb|M31764	phosphoribosylaminoimidazole carboxylase, phosphoribosylaminoimidazole succinocarboxamide synthetase	NM_205524
A_87_P011742	0		Gallus gallus finished cDNA, clone ChEST973a3. [CR523252]	ens|ENSGALT00000006070|gb|CR523252|gb|CR407302|gb|XM_425333		ENSGALT00000006070
A_87_P008769	0	CYP1A4	Gallus gallus cytochrome P450 1A4 (CYP1A4), mRNA [NM_205147]	ref|NM_205147|ens|ENSGALT00000040012|gb|X99453|gb|BX256906	cytochrome P450 1A4	NM_205147
A_87_P011806	0		Gallus gallus finished cDNA, clone ChEST1037b14. [CR523146]	ens|ENSGALT00000006504|gb|CR523146|tc|TC240852|tc|TC259930		ENSGALT00000006504
A_87_P265318	0	GART	Gallus gallus phosphoribosylglycinamide formyltransferase, phosphoribosylglycinamide synthetase, phosphoribosylaminoimidazole synthetase (GART), mRNA [NM_001001469]	ref|NM_001001469|ens|ENSGALT00000025758|ens|ENSGALT00000036762|gb|CR523902	phosphoribosylglycinamide formyltransferase, phosphoribosylglycinamide synthetase, phosphoribosylaminoimidazole synthetase	NM_001001469
A_87_P012572	0	LOC770371	Gallus gallus hypothetical protein LOC770371 (LOC770371), mRNA [NM_001163003]	ref|NM_001163003|gb|CR406729|gb|XM_001232746|tc|TC266950	hypothetical protein LOC770371	NM_001163003
A_87_P012980	0		Gallus gallus finished cDNA, clone ChEST608i22. [CR406132]	gb|CR406132|gb|BX929679|tc|TC238970		CR406132
A_87_P013143	0		Gallus gallus finished cDNA, clone ChEST884f7. [CR405883]	gb|CR405883|gb|BU279846		CR405883
A_87_P010897	0	DUT	Gallus gallus dUTP pyrophosphatase (DUT), nuclear gene encoding mitochondrial protein, mRNA [NM_001079488]	ref|NM_001079488|ens|ENSGALT00000007944|gb|CR524438|gb|AJ720091	dUTP pyrophosphatase	NM_001079488
A_87_P009405	0	CYP2H1	Gallus gallus cytochrome P450 2H1 (CYP2H1), mRNA [NM_001001616]	ref|NM_001001616|ens|ENSGALT00000040063|gb|M13454|tc|TC228537	cytochrome P450 2H1	NM_001001616
A_87_P022400	0	CDYL2	Gallus gallus finished cDNA, clone ChEST561a19. [BX934811]	ens|ENSGALT00000021177|gb|BX934811|gb|XM_423582|tc|NP1052161	chromodomain protein, Y-like 2	ENSGALT00000021177
A_87_P012969	0		Gallus gallus finished cDNA, clone ChEST856g3. [CR406151]	gb|CR406151|tc|TC259297|tc|TC247162		CR406151
A_87_P008031	0		Q5JTI5_HUMAN (Q5JTI5) Stromal antigen 2, partial (16%) [TC242098]	ens|ENSGALT00000013824|ens|ENSGALT00000013823|tc|TC242098|tc|TC270021		ENSGALT00000013824
A_87_P017506	0	FAM73B	Gallus gallus finished cDNA, clone ChEST385h7. [CR354156]	ens|ENSGALT00000007150|gb|CR354156|gb|XM_425337	family with sequence similarity 73, member B	ENSGALT00000007150
A_87_P011585	0		Gallus gallus finished cDNA, clone ChEST988o7. [CR523473]	gb|CR523473|tc|TC277016|tc|TC268070|tc|TC246687		CR523473
A_87_P004023	0	IPO7	PREDICTED: Gallus gallus similar to RanBP7/importin 7 (LOC423046), mRNA. [Source:RefSeq DNA;Acc:XR_026868] [ENSGALT00000009326]	ens|ENSGALT00000009326|tc|TC256897	importin 7	ENSGALT00000009326
A_87_P015494	0	DNAJC10	Gallus gallus finished cDNA, clone ChEST329a17. [CR387896]	gb|CR387896|gb|XM_421968|tc|TC238005	DnaJ (Hsp40) homolog, subfamily C, member 10	CR387896
A_87_P008006	0	PPIG	PREDICTED: Gallus gallus peptidylprolyl isomerase G (cyclophilin G) (PPIG), mRNA [XM_422008]	ens|ENSGALT00000015996|gb|XM_422008|tc|TC244838|tc|TC272093	peptidylprolyl isomerase G (cyclophilin G)	ENSGALT00000015996
A_87_P014541	0		Gallus gallus finished cDNA, clone ChEST710m6. [CR389854]	gb|CR389854|tc|TC233420|tc|TC253265		CR389854
A_87_P029530	0	C6orf167	PREDICTED: Gallus gallus hypothetical LOC421799 (LOC421799), mRNA [XM_419826]	ens|ENSGALT00000025012|gb|XM_419826|tc|TC296156|tc|TC266134	chromosome 6 open reading frame 167	ENSGALT00000025012
A_87_P017342	0	E2F8	Gallus gallus finished cDNA, clone ChEST393a13. [CR385109]	gb|CR385109|ens|ENSGALT00000006406|gb|XM_420910|tc|TC254699	E2F transcription factor 8	CR385109
A_87_P022760	0	TRUB2	Gallus gallus finished cDNA, clone ChEST27k5. [BX934050]	ens|ENSGALT00000007872|gb|BX934050|gb|XM_415502|tc|TC240240	TruB pseudouridine (psi) synthase homolog 2 (E. coli)	ENSGALT00000007872
A_87_P019529	0		PREDICTED: Gallus gallus stromal antigen 2 (STAG2), mRNA [XM_420331]	ens|ENSGALT00000013763|gb|XM_420331|tc|TC262819		ENSGALT00000013763
A_87_P012498	0		Gallus gallus finished cDNA, clone ChEST723l13. [CR406829]	gb|CR406829|tc|TC271119		CR406829
A_87_P011828	0	BBS2	Gallus gallus Bardet-Biedl syndrome 2 (BBS2), mRNA [NM_001012777]	ref|NM_001012777|ens|ENSGALT00000039883|ens|ENSGALT00000004813|gb|CR523111	Bardet-Biedl syndrome 2	NM_001012777
A_87_P021733	0		Gallus gallus finished cDNA, clone ChEST706b22. [BX950248]	gb|BX950248		BX950248
A_87_P016787	0		Gallus gallus finished cDNA, clone ChEST239f8. [CR385975]	gb|CR385975|tc|TC235559		CR385975
A_87_P012874	0	LOC415985	Gallus gallus finished cDNA, clone ChEST862p19. [CR406299]	gb|CR406299|tc|TC298519	similar to mitogen-activated protein kinase kinase kinase	CR406299
A_87_P021998	0		Gallus gallus finished cDNA, clone ChEST756n14. [BX935690]	gb|BX935690|tc|TC244404		BX935690
A_87_P020043	0	FIG4	Gallus gallus FIG4 homolog (S. cerevisiae) (FIG4), mRNA [NM_001114623]	ref|NM_001114623|ens|ENSGALT00000024312|tc|TC285004|tc|TC263342	FIG4 homolog (S. cerevisiae)	NM_001114623
A_87_P021593	0		Gallus gallus finished cDNA, clone ChEST569e23. [BX950536]	ens|ENSGALT00000005286|gb|BX950536|gb|BX933230|gb|DR412486		ENSGALT00000005286
A_87_P023556	0		Gallus gallus finished cDNA, clone ChEST355n21. [BX932291]	gb|BX932291|gb|AJ720807|tc|TC286793|tc|TC233332		BX932291
A_87_P022275	0	ASXL3	Gallus gallus finished cDNA, clone ChEST75l18. [BX935076]	gb|BX935076|tc|TC232030	additional sex combs like 3 (Drosophila)	BX935076
A_87_P000379	0	LOC777551	PREDICTED: Gallus gallus similar to rai-like protein (LOC415437), mRNA [XM_413819]	ens|ENSGALT00000009049|gb|XM_413819|gb|DR420624|tc|TC278828	similar to CEP152 protein	ENSGALT00000009049
A_87_P024184	0		Gallus gallus finished cDNA, clone ChEST379a23. [BX930756]	gb|BX930756|gb|XM_001234562|tc|TC248622		BX930756
A_87_P022948	0	GPR87	Gallus gallus finished cDNA, clone ChEST659l23. [BX933590]	gb|BX933590|tc|TC249095|ref|XM_422840	G protein-coupled receptor 87	BX933590
A_87_P010110	0	LAMA1	Laminin alpha 1 chain Fragment [Source:UniProtKB/TrEMBL;Acc:Q91429] [ENSGALT00000036890]	ens|ENSGALT00000036890|ens|ENSGALT00000023564|gb|XM_419139|tc|TC255173	laminin, alpha 1	ENSGALT00000036890
A_87_P021089	0	UNC119B	Q39S09_GEOMG (Q39S09) Lipoate-protein ligase B, partial (5%) [TC251437]	ens|ENSGALT00000011479|tc|TC251437|tc|TC295632|tc|TC244895	unc-119 homolog B (C. elegans)	ENSGALT00000011479
A_87_P012459	0	LOC421241	Gallus gallus finished cDNA, clone ChEST917c23. [CR406891]	gb|CR406891|tc|TC240123	hypothetical gene supported by CR406891	CR406891
A_87_P018183	0		Alcohol dehydrogenase 1 (ADH-1)(EC 1.1.1.1)(Alcohol dehydrogenase I) [Source:UniProtKB/Swiss-Prot;Acc:P23991] [ENSGALT00000020008]	ens|ENSGALT00000020008|ens|ENSGALT00000020006|gb|CR353076|gb|X54612		ENSGALT00000020008
A_87_P017001	0		Gallus gallus finished cDNA, clone ChEST580f6. [CR385668]	gb|CR385668|tc|TC291469		CR385668
A_87_P004364	0	SLCO2A1	PREDICTED: Gallus gallus similar to prostaglandin transporter (LOC424862), mRNA [XM_422673]	ens|ENSGALT00000010452|gb|XM_422673|tc|TC271935	solute carrier organic anion transporter family, member 2A1	ENSGALT00000010452
A_87_P012657	0		Gallus gallus finished cDNA, clone ChEST901c10. [CR406620]	gb|CR406620|gb|CR352892|tc|TC235878		CR406620
A_87_P017828	0		Gallus gallus finished cDNA, clone ChEST116e12. [CR353612]	gb|CR353612|tc|TC243696|tc|TC269873		CR353612
A_87_P011560	0		Gallus gallus finished cDNA, clone ChEST75f7. [CR523512]	gb|CR523512		CR523512
A_87_P014080	0		Gallus gallus finished cDNA, clone ChEST666l22. [CR390550]	gb|CR390550|tc|TC237235		CR390550
A_87_P012637	0		Gallus gallus finished cDNA, clone ChEST766e4. [CR406648]	gb|CR406648|tc|TC295130		CR406648
A_87_P010997	0		Gallus gallus finished cDNA, clone ChEST104p20. [CR524291]	ens|ENSGALT00000039024|gb|CR524291|gb|XM_001232828|tc|TC264345		ENSGALT00000039024
A_87_P012467	0		Gallus gallus finished cDNA, clone ChEST932o10. [CR406878]	gb|CR406878|tc|TC250511		CR406878
(+)E1A_r60_a135	1
A_87_P013563	0	RNF152	Gallus gallus finished cDNA, clone ChEST259m5. [CR391296]	gb|CR391296|tc|TC244120	ring finger protein 152	CR391296
A_87_P038068	0	PPARGC1A	Gallus gallus peroxisome proliferator-activated receptor gamma, coactivator 1 alpha (PPARGC1A), mRNA [NM_001006457]	ref|NM_001006457|ens|ENSGALT00000023263|gb|AB170013|tc|TC228939	peroxisome proliferator-activated receptor gamma, coactivator 1 alpha	NM_001006457
A_87_P012202	0	PRPS1	Gallus gallus finished cDNA, clone ChEST891m7. [CR407240]	ens|ENSGALT00000007851|gb|CR407240|tc|TC291450|tc|TC259532	phosphoribosyl pyrophosphate synthetase 1	ENSGALT00000007851
A_87_P023441	0	TSC22D3	Gallus gallus TSC22 domain family, member 3 (TSC22D3), mRNA [NM_001077234]	ref|NM_001077234|gb|BX932583|gb|BX929628|gb|BX936258	TSC22 domain family, member 3	NM_001077234
RC6	1
A_87_P009335	0	SNAP25	Gallus gallus synaptosomal-associated protein, 25kDa (SNAP25), mRNA [NM_205458]	ref|NM_205458|ens|ENSGALT00000014652|ens|ENSGALT00000014651|gb|M57957	synaptosomal-associated protein, 25kDa	NM_205458
A_87_P014553	0		Gallus gallus finished cDNA, clone ChEST271o1. [CR389839]	gb|CR389839|tc|TC248443		CR389839
A_87_P017607	0	HTRA3	Gallus gallus finished cDNA, clone ChEST625h5. [CR353995]	gb|CR353995|gb|BX934040|gb|BX929862|gb|XM_420813	HtrA serine peptidase 3	CR353995
A_87_P024541	0		Gallus gallus finished cDNA, clone ChEST648p24. [BX929896]	gb|BX929896|tc|TC235152|tc|TC278226		BX929896
A_87_P022347	0	GNPTG	Gallus gallus finished cDNA, clone ChEST152l19. [BX934921]	gb|BX934921|gb|XM_414891	N-acetylglucosamine-1-phosphate transferase, gamma subunit	BX934921
A_87_P058901	0	SLC11A1	Gallus gallus solute carrier family 11 (proton-coupled divalent metal ion transporters), member 1 (SLC11A1), mRNA [NM_204964]	ref|NM_204964|ens|ENSGALT00000018648|gb|U40598|tc|TC251092	solute carrier family 11 (proton-coupled divalent metal ion transporters), member 1	NM_204964
A_87_P014226	0		Gallus gallus finished cDNA, clone ChEST922n19. [CR390333]	gb|CR390333|tc|NP1045920		CR390333
A_87_P011561	0		Gallus gallus finished cDNA, clone ChEST75d24. [CR523511]	gb|CR523511|gb|XM_414996|tc|TC233462		CR523511
A_87_P022734	0		Gallus gallus finished cDNA, clone ChEST267k10. [BX934130]	gb|BX934130|tc|TC241067		BX934130
A_87_P017428	0		Gallus gallus finished cDNA, clone ChEST184h12. [CR354278]	gb|CR354278|gb|CR387314|tc|TC243170		CR354278
A_87_P009380	0	P20K	Gallus gallus quiescence-specific protein (P20K), mRNA [NM_205422]	ref|NM_205422|ens|ENSGALT00000014676|ens|ENSGALT00000040487|ens|ENSGALT00000040489	quiescence-specific protein	NM_205422
A_87_P014862	0		Gallus gallus finished cDNA, clone ChEST987b19. [CR389378]	gb|CR389378|tc|TC239417		CR389378
A_87_P009190	0	GHR	Gallus gallus growth hormone receptor (GHR), mRNA [NM_001001293]	ref|NM_001001293|ens|ENSGALT00000038988|ens|ENSGALT00000032859|ens|ENSGALT00000023973	growth hormone receptor	NM_001001293
A_87_P008724	0	K123	Gallus gallus K123 protein (K123), mRNA [NM_205019]	ref|NM_205019|ens|ENSGALT00000010244|gb|Y14970|tc|TC229408	K123 protein	NM_205019
A_87_P017589	0	CEP350	Gallus gallus finished cDNA, clone ChEST458n5. [CR354032]	ens|ENSGALT00000006306|gb|CR354032|gb|XM_422260|tc|TC298122	centrosomal protein 350kDa	ENSGALT00000006306
A_87_P016012	0		Gallus gallus finished cDNA, clone ChEST271g7. [CR387154]	gb|CR387154|tc|TC249908		CR387154
A_87_P030793	0	RSPO2	PREDICTED: Gallus gallus hypothetical LOC420271 (LOC420271), mRNA [XM_418383]	gb|XM_418383|tc|TC245828	R-spondin 2 homolog (Xenopus laevis)	XM_418383
A_87_P027928	0	TMEM20	PREDICTED: Gallus gallus similar to Transmembrane protein 20 (LOC423800), mRNA [XM_421671]	ens|ENSGALT00000010634|gb|XM_421671	transmembrane protein 20	ENSGALT00000010634
A_87_P024401	0	BCAR3	Gallus gallus finished cDNA, clone ChEST585a11. [BX930194]	ens|ENSGALT00000009337|gb|BX930194|tc|TC252757	breast cancer anti-estrogen resistance 3	ENSGALT00000009337
A_87_P022303	0	SMPD2	Gallus gallus finished cDNA, clone ChEST301m15. [BX935025]	ens|ENSGALT00000001408|gb|BX935025|gb|BX934297|gb|BX932946	sphingomyelin phosphodiesterase 2, neutral membrane (neutral sphingomyelinase)	ENSGALT00000001408
A_87_P024320	0		Gallus gallus finished cDNA, clone ChEST637o15. [BX930391]	ens|ENSGALT00000040047|gb|BX930391|tc|TC256196		ENSGALT00000040047
A_87_P008950	0	MYOD1	Gallus gallus myogenic differentiation 1 (MYOD1), mRNA [NM_204214]	ref|NM_204214|gb|X16189|tc|TC230047	myogenic differentiation 1	NM_204214
A_87_P188598	0	RCJMB04_13p19	Gallus gallus protein kinase, AMP-activated, gamma 2 non-catalytic subunit (PRKAG2), mRNA [NM_001030965]	ref|NM_001030965|ens|ENSGALT00000038770|ens|ENSGALT00000038773|ens|ENSGALT00000010035	protein kinase, AMP-activated, gamma 2 non-catalytic subunit	NM_001030965
A_87_P018284	0		Gallus gallus finished cDNA, clone ChEST312a19. [CR352918]	gb|CR352918|tc|TC270476|tc|TC258020		CR352918
(+)E1A_r60_1	1
A_87_P058371	0	TLR4	Gallus gallus toll-like receptor 4 (TLR4), mRNA [NM_001030693]	ref|NM_001030693|ens|ENSGALT00000011333|tc|TC228798	toll-like receptor 4	NM_001030693
A_87_P020202	0	CEP164	PREDICTED: Gallus gallus similar to centrosomal protein 164kDa (LOC419769), mRNA [XM_417909]	gb|XM_417909|tc|TC239546|tc|TC298799	centrosomal protein 164kDa	XM_417909
RC5	1
A_87_P012335	0		Gallus gallus finished cDNA, clone ChEST1005i19. [CR407050]	gb|CR407050|tc|TC248913		CR407050
A_87_P023683	0		Gallus gallus finished cDNA, clone ChEST895d7. [BX932036]	gb|BX932036|gb|BX933265|gb|DR419647|tc|TC235024		BX932036
A_87_P012887	0		Gallus gallus finished cDNA, clone ChEST869p16. [CR406286]	gb|CR406286|gb|XM_423149|tc|TC272751|ref|XM_423173		CR406286
A_87_P011845	0	MYEOV2	Gallus gallus finished cDNA, clone ChEST568l11. [CR523089]	ens|ENSGALT00000033714|gb|CR523089|tc|TC289494|tc|TC299202	myeloma overexpressed 2	ENSGALT00000033714
A_87_P018223	0		Gallus gallus finished cDNA, clone ChEST543n17. [CR353005]	gb|CR353005|tc|TC246720		CR353005
A_87_P012743	0	FAM79A	Gallus gallus finished cDNA, clone ChEST60g8. [CR406495]	gb|CR406495|gb|BX933400|gb|XM_417547|tc|TC231396	family with sequence similarity 79, member A	CR406495
A_87_P012967	0		Gallus gallus finished cDNA, clone ChEST851n17. [CR406157]	gb|CR406157|tc|TC259910		CR406157
A_87_P011124	0	RCJMB04_15h2	Gallus gallus DnaJ (Hsp40) homolog, subfamily A, member 1 (DNAJA1), mRNA [NM_001012945]	ref|NM_001012945|ens|ENSGALT00000037566|gb|CR524127|gb|AJ720331	DnaJ (Hsp40) homolog, subfamily A, member 1	NM_001012945
A_87_P014909	0		Gallus gallus finished cDNA, clone ChEST730c1. [CR389309]	gb|CR389309|gb|DR413717|tc|TC234831|tc|TC270952		CR389309
A_87_P024295	0	SLC35A1	Gallus gallus solute carrier family 35 (CMP-sialic acid transporter), member A1 (SLC35A1), mRNA [NM_204513]	ref|NM_204513|ens|ENSGALT00000025488|ens|ENSGALT00000031679|gb|BX930442	solute carrier family 35 (CMP-sialic acid transporter), member A1	NM_204513
A_87_P015042	0		Gallus gallus finished cDNA, clone ChEST351p8. [CR389086]	gb|CR389086|gb|BU476976|tc|TC264597		CR389086
A_87_P017522	0	MRPS9	Gallus gallus finished cDNA, clone ChEST387l23. [CR354137]	ens|ENSGALT00000027114|gb|CR354137|gb|CR353977|tc|TC232620	mitochondrial ribosomal protein S9	ENSGALT00000027114
A_87_P011648	0	RCJMB04_2k24	Gallus gallus serine/threonine protein kinase MST4 (MST4), mRNA [NM_001031117]	ref|NM_001031117|ens|ENSGALT00000009742|gb|CR523386|gb|AJ719477	serine/threonine protein kinase MST4	NM_001031117
A_87_P015446	0		Gallus gallus finished cDNA, clone ChEST585e20. [CR388475]	gb|CR388475|tc|TC236260		CR388475
A_87_P013700	0		Gallus gallus finished cDNA, clone ChEST208a22. [CR391132]	ens|ENSGALT00000035447|gb|CR391132|tc|TC241605		ENSGALT00000035447
A_87_P002983	0	FGF16	Gallus gallus fibroblast growth factor 16 (FGF16), mRNA [NM_001044650]	ref|NM_001044650|ens|ENSGALT00000012662|ens|ENSGALT00000039423|gb|DQ640740	fibroblast growth factor 16	NM_001044650
A_87_P013037	0	ABHD6	Gallus gallus finished cDNA, clone ChEST636c18. [CR406030]	gb|CR406030|gb|CR353213|gb|XM_414352|tc|TC252971	abhydrolase domain containing 6	CR406030
A_87_P223068	0	CAST	Gallus gallus calpastatin (CAST), mRNA [NM_001137650]	ref|NM_001137650|ens|ENSGALT00000037690|ens|ENSGALT00000023659|gb|FJ232592	calpastatin	NM_001137650
A_87_P021948	0		Gallus gallus finished cDNA, clone ChEST996p20. [BX935773]	gb|BX935773|gb|CR390330|gb|CR391120|tc|TC259949		BX935773
A_87_P009093	0	FMOD	Gallus gallus fibromodulin (FMOD), mRNA [NM_204967]	ref|NM_204967|gb|U34977|tc|TC228699	fibromodulin	NM_204967
A_87_P017135	0		Gallus gallus finished cDNA, clone ChEST463p18. [CR385428]	gb|CR385428|gb|BX931921|gb|BU379138|tc|TC243199		CR385428
A_87_P006553	0	FLVCR1	PREDICTED: Gallus gallus similar to feline leukemia virus subgroup C receptor FLVCR (LOC421365), mRNA [XM_419425]	ens|ENSGALT00000015952|gb|XM_419425|tc|TC298074	feline leukemia virus subgroup C cellular receptor 1	ENSGALT00000015952
A_87_P018090	0		Gallus gallus finished cDNA, clone ChEST44l8. [CR353214]	gb|CR353214|tc|TC237147		CR353214
A_87_P015496	0	RPAP1	Gallus gallus finished cDNA, clone ChEST321d22. [CR387892]	ens|ENSGALT00000014052|ens|ENSGALT00000014050|gb|CR387892|ens|ENSGALT00000000231	RNA polymerase II associated protein 1	ENSGALT00000014052
A_87_P009408	0	GOT2	Gallus gallus glutamic-oxaloacetic transaminase 2, mitochondrial (aspartate aminotransferase 2) (GOT2), nuclear gene encoding mitochondrial protein, mRNA [NM_205523]	ref|NM_205523|ens|ENSGALT00000003653|gb|M12105|gb|DR417844	glutamic-oxaloacetic transaminase 2, mitochondrial (aspartate aminotransferase 2)	NM_205523
A_87_P024410	0	AGPAT5	Gallus gallus finished cDNA, clone ChEST1019h5. [BX930171]	ens|ENSGALT00000026340|gb|BX930171|gb|BX930094|gb|XM_419916	1-acylglycerol-3-phosphate O-acyltransferase 5 (lysophosphatidic acid acyltransferase, epsilon)	ENSGALT00000026340
A_87_P016300	0		Gallus gallus finished cDNA, clone ChEST301f9. [CR386698]	gb|CR386698|gb|CR386860|gb|CR523127|gb|XM_415019		CR386698
A_87_P019596	0		PREDICTED: Gallus gallus similar to Prt1 homolog (LOC769783), mRNA [XR_026700]	ens|ENSGALT00000006789|gb|XR_026700|tc|TC247597|tc|TC299902		ENSGALT00000006789
A_87_P017819	0		Gallus gallus finished cDNA, clone ChEST554d7. [CR353622]	gb|CR353622|gb|XM_419094|tc|TC238190		CR353622
A_87_P011929	0		Gallus gallus finished cDNA, clone ChEST525i12. [CR522981]	ens|ENSGALT00000014161|gb|CR522981|gb|XM_415018|tc|TC254859		ENSGALT00000014161
A_87_P023657	0	C21orf7	Gallus gallus finished cDNA, clone ChEST156j9. [BX932098]	gb|BX932098|gb|BX933111|tc|TC230235|ref|XM_416695	chromosome 21 open reading frame 7	BX932098
A_87_P016520	0		Gallus gallus finished cDNA, clone ChEST921h8. [CR386378]	gb|CR386378|tc|TC243889		CR386378
A_87_P014638	0		Gallus gallus finished cDNA, clone ChEST478e24. [CR389715]	gb|CR389715|gb|CR523900|tc|TC244395		CR389715
A_87_P016390	0		Gallus gallus finished cDNA, clone ChEST900d4. [CR386559]	gb|CR386559|tc|TC257034|tc|TC283528		CR386559
A_87_P022206	0	SEC11C	Gallus gallus finished cDNA, clone ChEST956e2. [BX935228]	ens|ENSGALT00000004480|gb|BX935228|gb|BX935949|gb|CR353329	SEC11 homolog C (S. cerevisiae)	ENSGALT00000004480
A_87_P012381	0		Gallus gallus finished cDNA, clone ChEST1004j2. [CR406996]	gb|CR406996|tc|TC254583		CR406996
A_87_P011015	0	RCJMB04_13m17	Gallus gallus MYST histone acetyltransferase 2 (MYST2), mRNA [NM_001031341]	ref|NM_001031341|ens|ENSGALT00000016166|gb|CR524267|gb|AJ720268	MYST histone acetyltransferase 2	NM_001031341
A_87_P018849	0		Gallus gallus finished cDNA, clone ChEST1032g14. [CR338773]	gb|CR338773|tc|TC284931		CR338773
A_87_P017002	0	GRIA2	Gallus gallus glutamate receptor, ionotropic, AMPA 2 (GRIA2), transcript variant 1, mRNA [NM_001001775]	ref|NM_001001775|ref|NM_001111014|gb|CR385667|tc|TC240645	glutamate receptor, ionotropic, AMPA 2	NM_001001775
(+)E1A_r60_a107	1
A_87_P018617	0		Gallus gallus finished cDNA, clone ChEST83h19. [CR352409]	gb|CR352409|tc|TC232256|tc|TC251056		CR352409
A_87_P014582	0		Gallus gallus finished cDNA, clone ChEST712j20. [CR389802]	gb|CR389802|tc|TC232860		CR389802
A_87_P014676	0	LOC771784	Gallus gallus finished cDNA, clone ChEST439c18. [CR389658]	gb|CR389658|tc|TC231601|ref|XM_001235017	similar to phosphoseryl-tRNA kinase	CR389658
A_87_P023766	0		Gallus gallus finished cDNA, clone ChEST799g1. [BX931847]	gb|BX931847|gb|XM_429219		BX931847
A_87_P013794	0		Gallus gallus finished cDNA, clone ChEST544g20. [CR390997]	gb|CR390997|gb|CR387767|tc|TC244112|tc|TC237765		CR390997
A_87_P018586	0	SEMA4G	Gallus gallus finished cDNA, clone ChEST326c8. [CR352446]	gb|CR352446|tc|TC234156	sema domain, immunoglobulin domain (Ig), transmembrane domain (TM) and short cytoplasmic domain, (semaphorin) 4G	CR352446
A_87_P014921	0		Gallus gallus finished cDNA, clone ChEST111c22. [CR389287]	gb|CR389287|gb|XM_422335|tc|TC293249|tc|TC263144		CR389287
A_87_P009531	0	COL9A1	Gallus gallus collagen, type IX, alpha 1 (COL9A1), mRNA [NM_001100911]	ref|NM_001100911|ens|ENSGALT00000037052|gb|K01702|tc|TC252229	collagen, type IX, alpha 1	NM_001100911
A_87_P017472	0		Gallus gallus finished cDNA, clone ChEST590j10. [CR354208]	gb|CR354208|tc|TC263442		CR354208
A_87_P021577	0	SLC17A6	Gallus gallus finished cDNA, clone ChEST569b15. [BX950561]	gb|BX950561	solute carrier family 17 (sodium-dependent inorganic phosphate cotransporter), member 6	BX950561
A_87_P021659	0		Gallus gallus finished cDNA, clone ChEST255k2. [BX950366]	gb|BX950366|gb|BU234964|tc|TC249858		BX950366
A_87_P015210	0		Gallus gallus finished cDNA, clone ChEST690b10. [CR388823]	gb|CR388823|gb|DR417230|tc|TC233623		CR388823
A_87_P013885	0		Gallus gallus finished cDNA, clone ChEST966p19. [CR390860]	gb|CR390860|tc|TC260414		CR390860
A_87_P022520	0	MED31	Gallus gallus finished cDNA, clone ChEST843p24. [BX934600]	ens|ENSGALT00000009663|gb|BX934600|gb|BX934309|tc|TC237933	mediator of RNA polymerase II transcription, subunit 31 homolog (S. cerevisiae)	ENSGALT00000009663
A_87_P015596	0	TDP1	Gallus gallus finished cDNA, clone ChEST872k14. [CR387750]	ens|ENSGALT00000017359|gb|CR387750|gb|CR385144|gb|XM_421313	tyrosyl-DNA phosphodiesterase 1	ENSGALT00000017359
A_87_P009538	0	PRL	Gallus gallus prolactin (PRL), mRNA [NM_205466]	ref|NM_205466|ens|ENSGALT00000020680|gb|J04614|gb|E02259	prolactin	NM_205466
A_87_P018063	0	TMEM132D	Gallus gallus finished cDNA, clone ChEST51o4. [CR353251]	ens|ENSGALT00000004206|gb|CR353251|gb|XM_415097|tc|TC237535	transmembrane protein 132D	ENSGALT00000004206
A_87_P018489	0	SELK	Gallus gallus selenoprotein K (SELK), mRNA [NM_001025441]	ref|NM_001025441|ens|ENSGALT00000008659|gb|CR352597|tc|TC267482	selenoprotein K	NM_001025441
A_87_P016063	0		Gallus gallus finished cDNA, clone ChEST118g23. [CR387058]	gb|CR387058|tc|TC257382		CR387058
A_87_P022394	0		Gallus gallus finished cDNA, clone ChEST559n13. [BX934821]	gb|BX934821|tc|TC232730		BX934821
A_87_P024273	0	LOC423873	Gallus gallus finished cDNA, clone ChEST630i23. [BX930500]	gb|BX930500|gb|BX929561|gb|CR407460|gb|CR387350	similar to dapit protein	BX930500
A_87_P024427	0		Gallus gallus finished cDNA, clone ChEST586a14. [BX930133]	gb|BX930133|tc|TC241846		BX930133
A_87_P016856	0		Gallus gallus finished cDNA, clone ChEST208h19. [CR385877]	gb|CR385877|tc|TC233054		CR385877
A_87_P016492	0		Gallus gallus finished cDNA, clone ChEST920g23. [CR386412]	gb|CR386412|gb|XM_001232094|tc|TC252810		CR386412
A_87_P102841	0	PRL	Gallus gallus prolactin (PRL), mRNA [NM_205466]	ref|NM_205466|ens|ENSGALT00000031082|ens|ENSGALT00000020680|ens|ENSGALT00000037329	prolactin	NM_205466
A_87_P014678	0	RRP7A	Gallus gallus finished cDNA, clone ChEST435m10. [CR389655]	ens|ENSGALT00000019359|gb|CR389655|gb|CR387675|gb|XM_416213	ribosomal RNA processing 7 homolog A (S. cerevisiae)	ENSGALT00000019359
A_87_P130038	0		Gallus gallus leptin (ob) mRNA, complete cds. [AF012727]	gb|AF012727|gb|AF432509|gb|AF082500|tc|TC279889		AF012727
A_87_P016475	0	RCJMB04_3o8	Gallus gallus mannosyl (alpha-1,3-)-glycoprotein beta-1,4-N-acetylglucosaminyltransferase, isozyme A (MGAT4A), mRNA [NM_001012824]	ref|NM_001012824|ens|ENSGALT00000027052|gb|CR386440|gb|AJ851493	mannosyl (alpha-1,3-)-glycoprotein beta-1,4-N-acetylglucosaminyltransferase, isozyme A	NM_001012824
A_87_P016624	0		Gallus gallus finished cDNA, clone ChEST247h16. [CR386235]	gb|CR386235|gb|XM_426162|tc|TC263228		CR386235
A_87_P017843	0	RUVBL1	Gallus gallus RuvB-like 1 (E. coli) (RUVBL1), mRNA [NM_001006138]	ref|NM_001006138|ens|ENSGALT00000009542|gb|CR353587|gb|AJ720860	RuvB-like 1 (E. coli)	NM_001006138
A_87_P013231	0		Gallus gallus finished cDNA, clone ChEST882n19. [CR405726]	gb|CR405726|gb|CR405780|tc|TC241563		CR405726
A_87_P021459	0		Gallus gallus finished cDNA, clone ChEST720g8. [BX950786]	gb|BX950786|tc|TC254685		BX950786
A_87_P022526	0	PSMB1	Gallus gallus proteasome (prosome, macropain) subunit, beta type, 1 (PSMB1), mRNA [NM_001007905]	ref|NM_001007905|ens|ENSGALT00000018217|gb|BX934589|gb|BX950755	proteasome (prosome, macropain) subunit, beta type, 1	NM_001007905
A_87_P009451	0		Gallus gallus clone cDNA22AR microsatellite MCW153 sequence. [L48885]	gb|L48885|tc|NP1060772		L48885
A_87_P024508	0	C18orf21	Gallus gallus finished cDNA, clone ChEST293d10. [BX929959]	ens|ENSGALT00000021435|gb|BX929959|gb|BX931188|tc|TC237962	chromosome 18 open reading frame 21	ENSGALT00000021435
A_87_P014185	0		Gallus gallus finished cDNA, clone ChEST718n24. [CR390397]	gb|CR390397|tc|TC240446		CR390397
A_87_P018486	0		Gallus gallus finished cDNA, clone ChEST839c23. [CR352600]	gb|CR352600|tc|TC260489		CR352600
A_87_P014110	0	GPR149	Gallus gallus G protein-coupled receptor 149 (GPR149), mRNA [NM_204662]	ref|NM_204662|ens|ENSGALT00000016831|gb|CR390502|gb|AJ293971	G protein-coupled receptor 149	NM_204662
RC12	1
A_87_P007929	0	COQ6	PREDICTED: Gallus gallus similar to Coq6 protein (LOC423342), mRNA [XM_421257]	ens|ENSGALT00000016576|gb|XM_421257|tc|TC302341|tc|TC239757	coenzyme Q6 homolog, monooxygenase (S. cerevisiae)	ENSGALT00000016576
A_87_P008885	0		Thyroid hormone receptor beta (Nuclear receptor subfamily 1 group A member 2) [Source:UniProtKB/Swiss-Prot;Acc:P68306] [ENSGALT00000034843]	ens|ENSGALT00000034843|gb|X62642|tc|TC291231		ENSGALT00000034843
A_87_P013332	0		Gallus gallus finished cDNA, clone ChEST224k3. [CR391618]	gb|CR391618|tc|TC232152		CR391618
A_87_P026998	0	NID2	PREDICTED: Gallus gallus similar to osteonidogen (LOC423583), mRNA [XM_421471]	ens|ENSGALT00000020241|gb|XM_421471|tc|TC254414|tc|TC261718	nidogen 2 (osteonidogen)	ENSGALT00000020241
A_87_P022841	0		Gallus gallus finished cDNA, clone ChEST38o15. [BX933860]	gb|BX933860|gb|BX932778|gb|BX258417|tc|TC236554		BX933860
A_87_P013328	0		Gallus gallus finished cDNA, clone ChEST409h12. [CR391624]	gb|CR391624|gb|XM_421185|tc|TC242483		CR391624
A_87_P009165	0	MYO1A	Gallus gallus myosin IA (MYO1A), mRNA [NM_205163]	ref|NM_205163|gb|U04049|gb|X58479|gb|X51671	myosin IA	NM_205163
A_87_P023949	0		Gallus gallus finished cDNA, clone ChEST652g13. [BX931396]	gb|BX931396|gb|CR406251|tc|TC234970		BX931396
A_87_P023786	0	SDR42E1	Gallus gallus finished cDNA, clone ChEST798n10. [BX931784]	gb|BX931784|gb|XM_414167|tc|TC296990|tc|TC238316	short chain dehydrogenase/reductase family 42E, member 1	BX931784
A_87_P009177	0	GUCA1B	Gallus gallus guanylate cyclase activator 1B (retina) (GUCA1B), mRNA [NM_001007881]	ref|NM_001007881|ens|ENSGALT00000002160|gb|S82200|tc|TC231471	guanylate cyclase activator 1B (retina)	NM_001007881
A_87_P013822	0		Gallus gallus finished cDNA, clone ChEST748d15. [CR390957]	gb|CR390957|tc|TC246711		CR390957
A_87_P023381	0	DOCK7	Gallus gallus finished cDNA, clone ChEST482o5. [BX932749]	ens|ENSGALT00000017852|ens|ENSGALT00000017853|gb|BX932749|gb|XM_422519	dedicator of cytokinesis 7	ENSGALT00000017852
A_87_P019151	0	C6orf94	PREDICTED: Gallus gallus hypothetical LOC421665 (LOC421665), mRNA [XM_419704]	ens|ENSGALT00000037526|ens|ENSGALT00000022348|gb|XM_419704|tc|TC236430	chromosome 6 open reading frame 94	ENSGALT00000037526
A_87_P174868	0	PPARGC1B	PREDICTED: Gallus gallus similar to PGC-1-related estrogen receptor alpha coactivator (LOC416148), mRNA [XM_414479]	ens|ENSGALT00000001892|gb|XM_414479|tc|TC300909	peroxisome proliferator-activated receptor gamma, coactivator 1 beta	ENSGALT00000001892
A_87_P019436	0	FBXO18	Gallus gallus F-box protein, helicase, 18 (FBXO18), mRNA [NM_001080210]	ref|NM_001080210|ens|ENSGALT00000013264|gb|EF066526|tc|TC299191	F-box protein, helicase, 18	NM_001080210
A_87_P020915	0	LOC769333	IFNm_H03 Interferon Stimulated Chicken PBL Macrophage Gallus gallus cDNA clone IFNm_H03 5', mRNA sequence [CK609977]	gb|CK609977	similar to Adenylate cyclase type 7 (Adenylate cyclase type VII) (ATP pyrophosphate-lyase 7) (Adenylyl cyclase 7)	CK609977
A_87_P022259	0	DYNLT3	Gallus gallus finished cDNA, clone ChEST534o16. [BX935118]	ens|ENSGALT00000026220|gb|BX935118|gb|CR353735|tc|TC245372	dynein, light chain, Tctex-type 3	ENSGALT00000026220
A_87_P014073	0	RCJMB04_6l3	Gallus gallus ankyrin repeat domain 52 (ANKRD52), mRNA [NM_001012939]	ref|NM_001012939|ens|ENSGALT00000023097|gb|CR390557|gb|AJ719806	ankyrin repeat domain 52	NM_001012939
A_87_P022755	0	BAMBI	Gallus gallus finished cDNA, clone ChEST54a4. [BX934061]	ens|ENSGALT00000011901|gb|BX934061|gb|XM_425974|tc|TC269474	BMP and activin membrane-bound inhibitor homolog (Xenopus laevis)	ENSGALT00000011901
A_87_P016814	0	HEPH	Gallus gallus finished cDNA, clone ChEST564p23. [CR385937]	gb|CR385937	hephaestin	CR385937
A_87_P012533	0		Gallus gallus finished cDNA, clone ChEST872f20. [CR406787]	gb|CR406787		CR406787
A_87_P023577	0	CTSL2	Cathepsin L1 Fragments (EC 3.4.22.15) [Contains Cathepsin L1 heavy chain;Cathepsin L1 light chain] [Source:UniProtKB/Swiss-Prot;Acc:P09648] [ENSGALT00000037988]	ens|ENSGALT00000037988|ens|ENSGALT00000020588|gb|BX932251|gb|BX933970	cathepsin L2	ENSGALT00000037988
A_87_P014937	0		Gallus gallus finished cDNA, clone ChEST252b18. [CR389259]	gb|CR389259|gb|BX271905|tc|TC243314		CR389259
A_87_P013648	0		Gallus gallus finished cDNA, clone ChEST209f4. [CR391196]	gb|CR391196|gb|CN231241|tc|TC247022		CR391196
A_87_P018842	0	SLC13A4	Gallus gallus finished cDNA, clone ChEST1037d19. [CR338786]	ens|ENSGALT00000021051|gb|CR338786|gb|XM_416360|tc|TC271448	solute carrier family 13 (sodium/sulfate symporters), member 4	ENSGALT00000021051
A_87_P008334	0	HUNK	PREDICTED: Gallus gallus similar to hormonally upregulated Neu-associated kinase (LOC418493), mRNA [XR_026867]	gb|XR_026867|tc|TC261117	hormonally upregulated Neu-associated kinase	XR_026867
A_87_P014565	0		Gallus gallus finished cDNA, clone ChEST269b23. [CR389822]	gb|CR389822|gb|CR386675|tc|TC231840|tc|TC236152		CR389822
A_87_P027412	0	LCOR	PREDICTED: Gallus gallus similar to KIAA1795 protein (LOC423847), mRNA [XM_421716]	ens|ENSGALT00000012355|ens|ENSGALT00000012354|gb|XM_421716|tc|TC262805	ligand dependent nuclear receptor corepressor	ENSGALT00000012355
A_87_P001532	0	ACRC	PREDICTED: Gallus gallus hypothetical LOC422202 (LOC422202), mRNA [XM_420196]	gb|XM_420196|tc|TC297966	acidic repeat containing	XM_420196
A_87_P009250	0	TUBB6	Gallus gallus tubulin, beta 6 (TUBB6), mRNA [NM_001031012]	ref|NM_001031012|ens|ENSGALT00000000074|tc|TC286874|tc|TC257880	tubulin, beta 6	NM_001031012
A_87_P010872	0		Gallus gallus finished cDNA, clone ChEST748h3. [CR732772]	gb|CR732772|tc|TC234271		CR732772
A_87_P015952	0	EIF3A	Gallus gallus finished cDNA, clone ChEST305k2. [CR387241]	ens|ENSGALT00000015192|gb|CR387241|gb|XM_421787|gb|BU390401	eukaryotic translation initiation factor 3, subunit A	ENSGALT00000015192
A_87_P021408	0	NEDD9	PREDICTED: Gallus gallus neural precursor cell expressed, developmentally down-regulated 9 (NEDD9), mRNA [XM_418946]	gb|XM_418946|tc|TC277168	neural precursor cell expressed, developmentally down-regulated 9	XM_418946
A_87_P191073	0	CAPN1	Gallus gallus calpain 1, (mu/I) large subunit (CAPN1), mRNA [NM_205303]	ref|NM_205303|ens|ENSGALT00000016557|gb|FJ232589|gb|X01415	calpain 1, (mu/I) large subunit	NM_205303
A_87_P011481	0		Gallus gallus finished cDNA, clone ChEST755e21. [CR523636]	gb|CR523636|tc|TC259260		CR523636
A_87_P014399	0	KIAA2018	Gallus gallus finished cDNA, clone ChEST908o2. [CR390051]	ens|ENSGALT00000023908|gb|CR390051|gb|XM_416543|tc|TC267022	KIAA2018	ENSGALT00000023908
A_87_P016745	0	SLC35E2	Gallus gallus finished cDNA, clone ChEST211j6. [CR386029]	gb|CR386029|tc|NP1050375|tc|TC265589	solute carrier family 35, member E2	CR386029
A_87_P014258	0		Gallus gallus finished cDNA, clone ChEST932n14. [CR390278]	gb|CR390278|tc|TC268088		CR390278
A_87_P024167	0		Gallus gallus finished cDNA, clone ChEST371l19. [BX930831]	gb|BX930831|tc|TC272049|tc|TC278211		BX930831
A_87_P012577	0		Gallus gallus finished cDNA, clone ChEST983h13. [CR406722]	gb|CR406722|gb|XM_414939|tc|TC278361		CR406722
A_87_P022830	0		Gallus gallus finished cDNA, clone ChEST1000d7. [BX933885]	gb|BX933885|tc|TC246285		BX933885
A_87_P014687	0	LOC415324	Gallus gallus finished cDNA, clone ChEST810m11. [CR389640]	ens|ENSGALT00000003270|gb|CR389640|tc|TC264636|ref|XM_413712	similar to epididymal protein	ENSGALT00000003270
(+)eQC-40	1
A_87_P000618	0	BAHD1	Q8TBE0_HUMAN (Q8TBE0) Bromo adjacent homology domain containing 1, partial (18%) [TC263484]	ens|ENSGALT00000007423|tc|TC263484	bromo adjacent homology domain containing 1	ENSGALT00000007423
A_87_P024909	0	CAPN8	PREDICTED: Gallus gallus similar to calpain 8 (nCL-2) (LOC428561), mRNA [XM_426117]	ens|ENSGALT00000015288|gb|XM_426117|tc|TC276988	calpain 8	ENSGALT00000015288
A_87_P013034	0		Gallus gallus finished cDNA, clone ChEST636j24. [CR406033]	ens|ENSGALT00000009482|gb|CR406033|gb|XR_026969|tc|TC275930		ENSGALT00000009482
A_87_P012105	0		Gallus gallus finished cDNA, clone ChEST812m6. [CR407394]	gb|CR407394|gb|BU264824|tc|TC253025		CR407394
A_87_P015415	0		Gallus gallus finished cDNA, clone ChEST1027g23. [CR388518]	gb|CR388518|tc|TC251057		CR388518
A_87_P010714	0	PTPRB	PREDICTED: Gallus gallus similar to Protein tyrosine phosphatase, receptor type, B (LOC417853), mRNA [XM_416095]	ens|ENSGALT00000016330|gb|XM_416095|tc|TC266422	protein tyrosine phosphatase, receptor type, B	ENSGALT00000016330
A_87_P010297	0	ATXN10	PREDICTED: Gallus gallus similar to MGC97716 protein (LOC418245), mRNA [XM_416469]	ens|ENSGALT00000023016|gb|XM_416469|tc|TC268711|tc|TC256501	ataxin 10	ENSGALT00000023016
A_87_P003191	0	ACOT11	PREDICTED: Gallus gallus hypothetical LOC429108 (LOC429108), mRNA [XM_426664]	ens|ENSGALT00000017540|gb|XM_426664	acyl-CoA thioesterase 11	ENSGALT00000017540
A_87_P021664	0		Gallus gallus finished cDNA, clone ChEST331o3. [BX950359]	gb|BX950359|tc|TC244175		BX950359
A_87_P022626	0		Gallus gallus finished cDNA, clone ChEST50i11. [BX934359]	gb|BX934359		BX934359
A_87_P054476	0	HSP70	Gallus gallus heat shock protein 70 (HSP70), mRNA [NM_001006685]	ref|NM_001006685|ens|ENSGALT00000019144|gb|FJ217667|gb|EU747335	heat shock protein 70	NM_001006685
A_87_P017234	0		Gallus gallus finished cDNA, clone ChEST552f23. [CR385266]	gb|CR385266|tc|TC235641		CR385266
A_87_P012479	0	C20orf11	Gallus gallus chromosome 20 open reading frame 11 (C20orf11), mRNA [NM_001007871]	ref|NM_001007871|ens|ENSGALT00000009144|gb|CR406859|gb|AJ720027	chromosome 20 open reading frame 11	NM_001007871
A_87_P018078	0		Gallus gallus finished cDNA, clone ChEST44p18. [CR353232]	gb|CR353232|tc|TC233581		CR353232
A_87_P023485	0	SFT2D2	Gallus gallus finished cDNA, clone ChEST639f18. [BX932470]	ens|ENSGALT00000030445|gb|BX932470|gb|BX932418|tc|TC242251	SFT2 domain containing 2	ENSGALT00000030445
A_87_P016851	0	TPST2	Gallus gallus tyrosylprotein sulfotransferase 2 (TPST2), mRNA [NM_001012794]	ref|NM_001012794|ens|ENSGALT00000009027|gb|CR385883|gb|AJ720454	tyrosylprotein sulfotransferase 2	NM_001012794
A_87_P023344	0		Gallus gallus finished cDNA, clone ChEST709e9. [BX932807]	gb|BX932807|tc|TC263103		BX932807
A_87_P017136	0		Gallus gallus finished cDNA, clone ChEST457g17. [CR385427]	gb|CR385427|tc|TC290872|tc|TC239698		CR385427
A_87_P008907	0	ALDH1A1	Gallus gallus aldehyde dehydrogenase 1 family, member A1 (ALDH1A1), mRNA [NM_204577]	ref|NM_204577|ens|ENSGALT00000024442|gb|X58869|ens|ENSGALT00000033846	aldehyde dehydrogenase 1 family, member A1	NM_204577
A_87_P029795	0	MARVELD3	PREDICTED: Gallus gallus similar to LOC414611 protein (LOC415883), mRNA [XM_414239]	gb|XM_414239|tc|TC276744|tc|TC239317|tc|TC271720	MARVEL domain containing 3	XM_414239
A_87_P013623	0		Gallus gallus finished cDNA, clone ChEST208a1. [CR391228]	gb|CR391228|tc|TC285146		CR391228
A_87_P009761	0	ZP3	Gallus gallus zona pellucida glycoprotein 3 (sperm receptor) (ZP3), mRNA [NM_204389]	ref|NM_204389|ens|ENSGALT00000002370|gb|D89097|tc|TC230237	zona pellucida glycoprotein 3 (sperm receptor)	NM_204389
A_87_P014498	0		Gallus gallus finished cDNA, clone ChEST998b22. [CR389914]	gb|CR389914|tc|TC261918		CR389914
A_87_P017971	0		Gallus gallus finished cDNA, clone ChEST487e12. [CR353392]	gb|CR353392|tc|TC232115		CR353392
A_87_P011642	0		Gallus gallus finished cDNA, clone ChEST887i13. [CR523392]	gb|CR523392|gb|XM_419001|tc|TC285319		CR523392
A_87_P011659	0	PHLPP	Gallus gallus finished cDNA, clone ChEST875l7. [CR523372]	ens|ENSGALT00000037175|ens|ENSGALT00000021018|gb|CR523372|tc|TC257808	PH domain and leucine rich repeat protein phosphatase	ENSGALT00000037175
A_87_P010071	0	NUP88	PREDICTED: Gallus gallus similar to Nucleoporin 88kDa (LOC417501), mRNA. [Source:RefSeq DNA;Acc:XR_027226] [ENSGALT00000002637]	ens|ENSGALT00000002637|gb|XR_027226|tc|TC264361	nucleoporin 88kDa	ENSGALT00000002637
A_87_P012535	0	FCN2	Gallus gallus finished cDNA, clone ChEST872o21. [CR406783]	gb|CR406783|gb|BX931873|gb|XM_415571|tc|TC267087	ficolin (collagen/fibrinogen domain containing lectin) 2 (hucolin)	CR406783
(+)E1A_r60_a22	1
A_87_P010088	0	RPL17	gonad_EST08880 Embryonic gonad cDNA Library Gallus gallus cDNA 5', mRNA sequence [CV861404]	gb|CV861404	ribosomal protein L17	CV861404
A_87_P003647	0	CAND1	PREDICTED: Gallus gallus hypothetical LOC417837 (LOC417837), mRNA [XM_416078]	ens|ENSGALT00000016099|gb|XM_416078|tc|TC268343	cullin-associated and neddylation-dissociated 1	ENSGALT00000016099
A_87_P012420	0		Gallus gallus finished cDNA, clone ChEST426f20. [CR406942]	ens|ENSGALT00000009734|gb|CR406942		ENSGALT00000009734
A_87_P017596	0	HMCN1	PREDICTED: Gallus gallus similar to OTTHUMP00000065631 (LOC429823), mRNA. [Source:RefSeq DNA;Acc:XR_026843] [ENSGALT00000008254]	ens|ENSGALT00000008254|gb|CR354016|gb|BX932904|gb|XR_026843	hemicentin 1	ENSGALT00000008254
A_87_P015426	0	PIWIL1	Gallus gallus finished cDNA, clone ChEST1025n3. [CR388501]	gb|CR388501|tc|TC295058	piwi-like 1 (Drosophila)	CR388501
A_87_P014834	0		Gallus gallus finished cDNA, clone ChEST188o10. [CR389414]	gb|CR389414|tc|TC248347		CR389414
A_87_P014798	0		Gallus gallus finished cDNA, clone ChEST978g15. [CR389469]	gb|CR389469|tc|TC236544		CR389469
A_87_P024609	0	THOC2	Gallus gallus finished cDNA, clone ChEST547m2. [BX929729]	ens|ENSGALT00000013858|gb|BX929729|gb|XM_420332|tc|TC238092	THO complex 2	ENSGALT00000013858
A_87_P015737	0		Gallus gallus finished cDNA, clone ChEST671n3. [CR387555]	gb|CR387555|gb|BU220350|tc|TC258398		CR387555
A_87_P014584	0	MAML1	Gallus gallus finished cDNA, clone ChEST709d24. [CR389798]	ens|ENSGALT00000009539|gb|CR389798|tc|TC244730	mastermind-like 1 (Drosophila)	ENSGALT00000009539
ETG10_13482	1
A_87_P014820	0	ACYP1	Acylphosphatase-1 (EC 3.6.1.7)(Acylphosphate phosphohydrolase 1)(Acylphosphatase, organ-common type isozyme)(Acylphosphatase isozyme CH2) [Source:UniProtKB/Swiss-Prot;Acc:P07032] [ENSGALT00000016768]	ens|ENSGALT00000016768|ens|ENSGALT00000037727|gb|CR389436|tc|TC239397	acylphosphatase 1, erythrocyte (common) type	ENSGALT00000016768
A_87_P009220	0	CHRM5	Gallus gallus cholinergic receptor, muscarinic 5 (CHRM5), mRNA [NM_001031550]	ref|NM_001031550|ens|ENSGALT00000015701	cholinergic receptor, muscarinic 5	NM_001031550
A_87_P030342	0	LOC770330	603610510F1 CSEQCHN56 Gallus gallus cDNA clone ChEST599d4 5', mRNA sequence [BU299813]	ens|ENSGALT00000035650|gb|BU299813|tc|TC276680|ref|XM_001233666	similar to intestinal membrane mucin MUC17	ENSGALT00000035650
A_87_P016546	0		Gallus gallus finished cDNA, clone ChEST735o4. [CR386342]	gb|CR386342|tc|TC259170		CR386342
A_87_P012872	0	SH3BGR	Gallus gallus finished cDNA, clone ChEST862i9. [CR406302]	ens|ENSGALT00000003011|gb|CR406302|gb|BX934070|gb|BX934008	SH3 domain binding glutamic acid-rich protein	ENSGALT00000003011
A_87_P017786	0		Gallus gallus finished cDNA, clone ChEST231o13. [CR353672]	gb|CR353672|tc|TC242311		CR353672
A_87_P012172	0	CCDC79	Gallus gallus finished cDNA, clone ChEST604n1. [CR407292]	gb|CR407292|ref|XM_001232197	coiled-coil domain containing 79	CR407292
A_87_P018759	0	AEBP2	Gallus gallus finished cDNA, clone ChEST984e13. [CR338903]	gb|CR338903	AE binding protein 2	CR338903
A_87_P015136	0		Gallus gallus finished cDNA, clone ChEST320l17. [CR388935]	gb|CR388935|tc|TC234131		CR388935
A_87_P016224	0		Gallus gallus finished cDNA, clone ChEST1014h6. [CR386832]	gb|CR386832		CR386832
A_87_P013120	0		Gallus gallus finished cDNA, clone ChEST687k11. [CR405910]	ens|ENSGALT00000037231|gb|CR405910|ens|ENSGALT00000025100|gb|XM_420812		ENSGALT00000037231
A_87_P018923	0		Gallus gallus finished cDNA, clone ChEST1002c24. [CR338680]	gb|CR338680|tc|TC250746		CR338680
A_87_P008927	0	GART	Gallus gallus phosphoribosylglycinamide formyltransferase, phosphoribosylglycinamide synthetase, phosphoribosylaminoimidazole synthetase (GART), mRNA [NM_001001469]	ref|NM_001001469|ens|ENSGALT00000025758|ens|ENSGALT00000036762|gb|X54200	phosphoribosylglycinamide formyltransferase, phosphoribosylglycinamide synthetase, phosphoribosylaminoimidazole synthetase	NM_001001469
A_87_P058611	0	PAX7	Gallus gallus paired box 7 (PAX7), mRNA [NM_205065]	ref|NM_205065|ens|ENSGALT00000006002|ens|ENSGALT00000013968|gb|DQ471304	paired box 7	NM_205065
A_87_P024664	0	SLC45A1	Gallus gallus finished cDNA, clone ChEST745g12. [BX929592]	ens|ENSGALT00000000731|gb|BX929592|gb|XM_417523|tc|TC300886	solute carrier family 45, member 1	ENSGALT00000000731
A_87_P019622	0	LOC422509	spleen_EST02340 Spleen cDNA Library Gallus gallus cDNA 3', mRNA sequence [CO766614]	ens|ENSGALT00000016830|gb|CO766614|tc|TC271425|ref|XM_420473	similar to macrophage inflammatory protein-2	ENSGALT00000016830
A_87_P009475	0	LOC396389	Gallus gallus netrin-1 (LOC396389), mRNA [NM_205419]	ref|NM_205419|gb|L34549|tc|TC229246	netrin-1	NM_205419
A_87_P017808	0		Gallus gallus finished cDNA, clone ChEST225h7. [CR353635]	gb|CR353635|tc|TC255753		CR353635
A_87_P079731	0	LEPR	Gallus gallus leptin receptor (LEPR), mRNA [NM_204323]	ref|NM_204323|ens|ENSGALT00000037943|ens|ENSGALT00000032933|ens|ENSGALT00000018009	leptin receptor	NM_204323
A_87_P023819	0	MMD2	Gallus gallus finished cDNA, clone ChEST743k4. [BX931694]	ens|ENSGALT00000007215|gb|BX931694|gb|XM_414787|tc|TC246314	monocyte to macrophage differentiation-associated 2	ENSGALT00000007215
A_87_P018307	0		Gallus gallus finished cDNA, clone ChEST475o12. [CR352871]	gb|CR352871|tc|TC284713		CR352871
A_87_P024244	0	OFD1	Gallus gallus finished cDNA, clone ChEST624j12. [BX930574]	ens|ENSGALT00000026755|gb|BX930574|gb|BX950772|gb|XM_416831	oral-facial-digital syndrome 1	ENSGALT00000026755
A_87_P014878	0		Gallus gallus finished cDNA, clone ChEST556i13. [CR389351]	gb|CR389351|gb|DR415175|tc|TC247393|tc|TC253965		CR389351
A_87_P018576	0		Gallus gallus finished cDNA, clone ChEST324p6. [CR352458]	gb|CR352458|gb|BU232759|tc|TC242803		CR352458
A_87_P010394	0	SNX9	PREDICTED: Gallus gallus similar to Sorting nexin 9 (LOC421654), mRNA [XM_419693]	gb|XM_419693|tc|TC242165|tc|TC244607|tc|TC253601	sorting nexin 9	XM_419693
A_87_P030446	0	LOC422306	PREDICTED: Gallus gallus hypothetical LOC422306 (LOC422306), mRNA [XM_420283]	gb|XM_420283|tc|TC253889	hypothetical LOC422306	XM_420283
A_87_P027989	0	TP73	PREDICTED: Gallus gallus similar to P53-like transcription factor (LOC419382), mRNA [XM_417545]	gb|XM_417545|tc|TC274142|tc|TC289193	tumor protein p73	XM_417545
A_87_P129658	0	HSP70	Gallus gallus heat shock protein 70 (HSP70), mRNA [NM_001006685]	ref|NM_001006685|ens|ENSGALT00000019144|gb|FJ655786|gb|FJ217667	heat shock protein 70	NM_001006685
A_87_P011852	0		Gallus gallus finished cDNA, clone ChEST569l2. [CR523079]	gb|CR523079		CR523079
A_87_P023670	0		Gallus gallus finished cDNA, clone ChEST313c21. [BX932067]	gb|BX932067|gb|BX930210|gb|BX933783|gb|XM_422106		BX932067
ETG05_36762	1
A_87_P012432	0		Gallus gallus finished cDNA, clone ChEST936o5. [CR406919]	gb|CR406919		CR406919
A_87_P017251	0		Gallus gallus finished cDNA, clone ChEST550j20. [CR385244]	gb|CR385244|tc|TC237763		CR385244
A_87_P016223	0		Gallus gallus finished cDNA, clone ChEST908o11. [CR386833]	gb|CR386833|tc|TC242176|tc|TC272090		CR386833
A_87_P014238	0	MFGE8	Gallus gallus finished cDNA, clone ChEST923a15. [CR390312]	ens|ENSGALT00000010834|gb|CR390312|gb|XM_413867|tc|TC265363	milk fat globule-EGF factor 8 protein	ENSGALT00000010834
A_87_P015289	0		Gallus gallus finished cDNA, clone ChEST880o2. [CR388711]	gb|CR388711|tc|TC246620		CR388711
A_87_P013129	0		Gallus gallus finished cDNA, clone ChEST695i12. [CR405900]	gb|CR405900|gb|BU448950|tc|TC290487		CR405900
A_87_P022916	0		Gallus gallus finished cDNA, clone ChEST942h22. [BX933692]	gb|BX933692|gb|BX936236|tc|TC231681		BX933692
A_87_P015035	0		Gallus gallus finished cDNA, clone ChEST351a8. [CR389093]	gb|CR389093|tc|TC252160		CR389093
A_87_P017660	0		Gallus gallus finished cDNA, clone ChEST367n18. [CR353908]	gb|CR353908|gb|BU421066|tc|TC239239		CR353908
A_87_P030706	0	GFAP	PREDICTED: Gallus gallus similar to glial fibrillary acidic protein alpha (LOC419969), mRNA [XM_418091]	gb|XM_418091|tc|TC292637	glial fibrillary acidic protein	XM_418091
A_87_P021641	0	NDUFA2	Gallus gallus finished cDNA, clone ChEST522e2. [BX950411]	gb|BX950411|tc|TC238896|ref|XM_001232015	NADH dehydrogenase (ubiquinone) 1 alpha subcomplex, 2, 8kDa	BX950411
A_87_P015876	0		Gallus gallus finished cDNA, clone ChEST351n24. [CR387355]	gb|CR387355|gb|BU338543|tc|TC267950		CR387355
A_87_P001500	0	FAT3	Gallus gallus FAT tumor suppressor homolog 3 (Drosophila) (FAT3), mRNA [NM_001111323]	ref|NM_001111323|ens|ENSGALT00000027850|ens|ENSGALT00000027846|tc|TC285946	FAT tumor suppressor homolog 3 (Drosophila)	NM_001111323
A_87_P019188	0	LOC422993	testis_EST02637 Testis cDNA Library Gallus gallus cDNA 3', mRNA sequence [CO771540]	ens|ENSGALT00000006748|gb|CO771540|tc|TC280880|ref|XM_420925	similar to inteferon-induced membrane protein Leu-13/9-27	ENSGALT00000006748
A_87_P014826	0		Gallus gallus finished cDNA, clone ChEST990l1. [CR389425]	gb|CR389425|tc|TC261218		CR389425
A_87_P008039	0	LOC415735	603133342F1 CSEQCHL24 Gallus gallus cDNA clone ChEST113d12 5', mRNA sequence [BU138418]	gb|BU138418|tc|TC252384	hypothetical LOC415735	BU138418
A_87_P024684	0	SFXN2	Gallus gallus finished cDNA, clone ChEST982j6. [BX929543]	ens|ENSGALT00000013171|gb|BX929543|gb|XM_421731|tc|TC298389	sideroflexin 2	ENSGALT00000013171
A_87_P022362	0	CREB3	Gallus gallus finished cDNA, clone ChEST153p6. [BX934889]	gb|BX934889|gb|XM_424990|tc|TC232229	cAMP responsive element binding protein 3	BX934889
A_87_P011460	0		Gallus gallus finished cDNA, clone ChEST826f15. [CR523661]	gb|CR523661|gb|XM_415496|tc|TC249464		CR523661
A_87_P035220	0	IGF2	Gallus gallus insulin-like growth factor 2 (somatomedin A) (IGF2), mRNA [NM_001030342]	ref|NM_001030342|ens|ENSGALT00000032708|ens|ENSGALT00000039273|ens|ENSGALT00000010584	insulin-like growth factor 2 (somatomedin A)	NM_001030342
RC8	1
A_87_P011891	0		Gallus gallus finished cDNA, clone ChEST898a18. [CR523029]	gb|CR523029		CR523029
A_87_P021516	0		Gallus gallus finished cDNA, clone ChEST578b19. [BX950679]	gb|BX950679|tc|TC243971		BX950679
A_87_P014384	0		Gallus gallus finished cDNA, clone ChEST1004c3. [CR390076]	gb|CR390076|tc|TC267271		CR390076
A_87_P017720	0		Gallus gallus finished cDNA, clone ChEST928f10. [CR353794]	gb|CR353794|gb|BU421685|tc|TC263673		CR353794
A_87_P008731	0	PALM	Paralemmin [Source:UniProtKB/Swiss-Prot;Acc:Q9YGL6] [ENSGALT00000002865]	ens|ENSGALT00000002865|gb|Y14769|gb|XM_418217|tc|TC239820	paralemmin	ENSGALT00000002865
A_87_P012411	0	YLPM1	Gallus gallus finished cDNA, clone ChEST916n23. [CR406958]	ens|ENSGALT00000016715|gb|CR406958|gb|CR389056|gb|XM_421271	YLP motif containing 1	ENSGALT00000016715
A_87_P012728	0		Gallus gallus finished cDNA, clone ChEST728c18. [CR406517]	gb|CR406517		CR406517
A_87_P000117	0	GRM1	PREDICTED: Gallus gallus similar to glutamate receptor, metabotropic 1 (LOC421614), mRNA [XM_419652]	ens|ENSGALT00000020096|gb|XM_419652|tc|TC273074	glutamate receptor, metabotropic 1	ENSGALT00000020096
A_87_P023999	0		Gallus gallus finished cDNA, clone ChEST261c23. [BX931251]	gb|BX931251|tc|TC242260		BX931251
A_87_P018730	0		Gallus gallus finished cDNA, clone ChEST982b15. [CR338937]	gb|CR338937|tc|TC256060		CR338937
A_87_P014647	0		Gallus gallus finished cDNA, clone ChEST497p5. [CR389699]	gb|CR389699		CR389699
A_87_P010921	0	AYTL1	Gallus gallus acyltransferase like 1 (AYTL1), mRNA [NM_001030568]	ref|NM_001030568|ens|ENSGALT00000005659|gb|CR524402|gb|AJ720659	acyltransferase like 1	NM_001030568
A_87_P023305	0		Gallus gallus finished cDNA, clone ChEST267a2. [BX932864]	gb|BX932864|tc|TC235159		BX932864
A_87_P009386	0	COL6A3	Gallus gallus collagen, type VI, alpha 3 (COL6A3), mRNA [NM_205534]	ref|NM_205534|ens|ENSGALT00000006250|gb|M24282|tc|TC250865	collagen, type VI, alpha 3	NM_205534
A_87_P029828	0	DHX36	Q8IYE5_HUMAN (Q8IYE5) DHX36 protein, partial (24%) [TC236925]	ens|ENSGALT00000016841|tc|TC236925|tc|TC248113|tc|TC296854	DEAH (Asp-Glu-Ala-His) box polypeptide 36	ENSGALT00000016841
A_87_P024475	0	FAM129A	Gallus gallus family with sequence similarity 129, member A (FAM129A), mRNA [NM_001012596]	ref|NM_001012596|ens|ENSGALT00000007683|gb|BX930015|gb|AJ851776	family with sequence similarity 129, member A	NM_001012596
A_87_P020990	0		pha015_c02 PHA-activated splenocytes Gallus gallus cDNA, mRNA sequence [CF257770]	ens|ENSGALT00000033721|gb|CF257770|tc|TC288554		ENSGALT00000033721
A_87_P028048	0	INPP4A	PREDICTED: Gallus gallus similar to inositol polyphosphate 4-phosphatase (LOC418690), mRNA [XM_416886]	ens|ENSGALT00000027049|gb|XM_416886|tc|TC251611|tc|TC295234	inositol polyphosphate-4-phosphatase, type I, 107kDa	ENSGALT00000027049
A_87_P015793	0		Gallus gallus finished cDNA, clone ChEST488o20. [CR387472]	gb|CR387472|tc|TC238108		CR387472
A_87_P012245	0		Gallus gallus finished cDNA, clone ChEST800i4. [CR407181]	ens|ENSGALT00000004025|gb|CR407181|gb|XM_001232753|tc|TC258177		ENSGALT00000004025
A_87_P015994	0	SPATA17	Gallus gallus finished cDNA, clone ChEST786i18. [CR387181]	ens|ENSGALT00000015668|gb|CR387181|gb|CR386787|gb|XM_419414	spermatogenesis associated 17	ENSGALT00000015668
A_87_P011040	0		Gallus gallus finished cDNA, clone ChEST906a13. [CR524229]	gb|CR524229		CR524229
A_87_P024733	0	METTL4	Gallus gallus finished cDNA, clone ChEST32g22. [BX929408]	ens|ENSGALT00000023894|gb|BX929408|tc|TC291314	methyltransferase like 4	ENSGALT00000023894
A_87_P006324	0	ZNF318	BC098434 ZNF318 protein {Homo sapiens} (exp=-1; wgp=0; cg=0), partial (12%) [TC301932]	ens|ENSGALT00000016977|tc|TC301932	zinc finger protein 318	ENSGALT00000016977
A_87_P013504	0		Gallus gallus finished cDNA, clone ChEST264h9. [CR391373]	gb|CR391373|gb|BU243939|tc|TC272980		CR391373
A_87_P017468	0		Gallus gallus finished cDNA, clone ChEST260j22. [CR354216]	gb|CR354216|tc|TC235213		CR354216
A_87_P003083	0	ASAM	PREDICTED: Gallus gallus adipocyte-specific adhesion molecule (LOC419747), mRNA [XM_417886]	ens|ENSGALT00000010518|gb|XM_417886	adipocyte-specific adhesion molecule	ENSGALT00000010518
A_87_P027558	0	ADSSL1	Unknown	ens|ENSGALT00000018983	adenylosuccinate synthase like 1	ENSGALT00000018983
A_87_P014650	0	C12orf28	Gallus gallus finished cDNA, clone ChEST495l11. [CR389695]	ens|ENSGALT00000016304|ens|ENSGALT00000030667|gb|CR389695|tc|TC249850	chromosome 12 open reading frame 28	ENSGALT00000016304
A_87_P012798	0		Gallus gallus finished cDNA, clone ChEST838b23. [CR406405]	gb|CR406405		CR406405
A_87_P016762	0		Gallus gallus finished cDNA, clone ChEST237d17. [CR386003]	gb|CR386003|gb|BU432648|tc|TC247975		CR386003
A_87_P019347	0	TSSK3	PREDICTED: Gallus gallus hypothetical protein LOC771376 (LOC771376), mRNA [XM_001233431]	ens|ENSGALT00000005356|gb|XM_001233431|tc|TC236914	testis-specific serine kinase 3	ENSGALT00000005356
RC1	1
A_87_P129703	0	GART	Gallus gallus phosphoribosylglycinamide formyltransferase, phosphoribosylglycinamide synthetase, phosphoribosylaminoimidazole synthetase (GART), mRNA [NM_001001469]	ref|NM_001001469|ens|ENSGALT00000025758|ens|ENSGALT00000036762|gb|FJ977573	phosphoribosylglycinamide formyltransferase, phosphoribosylglycinamide synthetase, phosphoribosylaminoimidazole synthetase	NM_001001469
A_87_P254733	0	PPARD	Gallus gallus peroxisome proliferator-activated receptor delta (PPARD), mRNA [NM_204728]	ref|NM_204728|ens|ENSGALT00000004076|gb|AF163810|tc|TC279092	peroxisome proliferator-activated receptor delta	NM_204728
A_87_P064011	0	FABP3	Gallus gallus fatty acid binding protein 3, muscle and heart (mammary-derived growth inhibitor) (FABP3), mRNA [NM_001030889]	ref|NM_001030889|ens|ENSGALT00000000878|ens|ENSGALT00000041207|gb|BX935814	fatty acid binding protein 3, muscle and heart (mammary-derived growth inhibitor)	NM_001030889
A_87_P023105	0	WDTC1	Gallus gallus finished cDNA, clone ChEST695o15. [BX933307]	ens|ENSGALT00000001392|gb|BX933307|tc|TC283903	WD and tetratricopeptide repeats 1	ENSGALT00000001392
A_87_P014135	0		Gallus gallus finished cDNA, clone ChEST781i23. [CR390463]	gb|CR390463|gb|CV862371|tc|TC249671|tc|TC256496		CR390463
A_87_P016884	0		Gallus gallus finished cDNA, clone ChEST708n13. [CR385846]	gb|CR385846|gb|BU454040|tc|TC263690		CR385846
A_87_P013649	0		Gallus gallus finished cDNA, clone ChEST208c21. [CR391195]	gb|CR391195|tc|TC235692		CR391195
A_87_P021959	0	DALRD3	DALR anticodon-binding domain-containing protein 3 [Source:UniProtKB/Swiss-Prot;Acc:Q5D0E6] [ENSGALT00000011224]	ens|ENSGALT00000011224|gb|BX935751|gb|BX932478|gb|BX934818	DALR anticodon binding domain containing 3	ENSGALT00000011224
A_87_P023238	0	LOC415661	Gallus gallus finished cDNA, clone ChEST34l5. [BX933022]	ens|ENSGALT00000001061|gb|BX933022|gb|BX933374|gb|BX932226	similar to CG10964-PA	ENSGALT00000001061
A_87_P013378	0		Gallus gallus finished cDNA, clone ChEST802d6. [CR391551]	gb|CR391551|tc|TC262808		CR391551
A_87_P005235	0	FAM19A5	603598166F1 CSEQCHN73 Gallus gallus cDNA clone ChEST568d18 5', mRNA sequence [BU368790]	gb|BU368790|tc|TC259634	family with sequence similarity 19 (chemokine (C-C motif)-like), member A5	BU368790
A_87_P014773	0		Gallus gallus finished cDNA, clone ChEST983o22. [CR389517]	gb|CR389517|tc|TC299781		CR389517
A_87_P019591	0	KIAA0196	PREDICTED: Gallus gallus hypothetical LOC420334 (LOC420334), mRNA [XM_418441]	ens|ENSGALT00000026325|gb|XM_418441|tc|TC259155	KIAA0196	ENSGALT00000026325
A_87_P017667	0	SLC28A2	Gallus gallus finished cDNA, clone ChEST464o1. [CR353884]	gb|CR353884|gb|XM_413724|tc|TC233461	solute carrier family 28 (sodium-coupled nucleoside transporter), member 2	CR353884
A_87_P020577	0	UBE2O	PREDICTED: Gallus gallus similar to KIAA1734 protein (LOC417359), mRNA [XM_415619]	ens|ENSGALT00000003062|gb|XM_415619|tc|TC281646|tc|TC294117	ubiquitin-conjugating enzyme E2O	ENSGALT00000003062
A_87_P015079	0		Gallus gallus finished cDNA, clone ChEST350i6. [CR389022]	gb|CR389022		CR389022
A_87_P023405	0	LOC777098	Gallus gallus finished cDNA, clone ChEST494c15. [BX932677]	gb|BX932677|tc|TC239676	similar to Ints3 protein	BX932677
A_87_P014849	0	RNF214	Gallus gallus finished cDNA, clone ChEST185m7. [CR389397]	ens|ENSGALT00000011792|gb|CR389397|gb|CR389666|tc|TC235370	ring finger protein 214	ENSGALT00000011792
A_87_P011084	0	CEP290	Gallus gallus finished cDNA, clone ChEST901g1. [CR524170]	ens|ENSGALT00000018221|gb|CR524170|gb|XM_416130|tc|TC267491	centrosomal protein 290kDa	ENSGALT00000018221
A_87_P014392	0		Gallus gallus finished cDNA, clone ChEST916m8. [CR390062]	gb|CR390062|tc|TC293926		CR390062
A_87_P017614	0	MED23	Gallus gallus finished cDNA, clone ChEST99c9. [CR353982]	gb|CR353982|gb|XM_424537|tc|TC263076	mediator complex subunit 23	CR353982
A_87_P003176	0	CPEB4	PREDICTED: Gallus gallus similar to Cytoplasmic polyadenylation element binding protein 4 (LOC416363), mRNA [XM_414678]	gb|XM_414678|tc|TC255046|tc|TC274332	cytoplasmic polyadenylation element binding protein 4	XM_414678
A_87_P026198	0	AQP3	Aquaporin 3 Fragment [Source:UniProtKB/TrEMBL;Acc:A7M7C6] [ENSGALT00000003868]	ens|ENSGALT00000003868|gb|AB358970|gb|XM_424500|tc|TC283302	aquaporin 3 (Gill blood group)	ENSGALT00000003868
A_87_P021466	0		Gallus gallus finished cDNA, clone ChEST718l16. [BX950775]	gb|BX950775|gb|BU225293|tc|TC262996		BX950775
A_87_P011106	0		Gallus gallus finished cDNA, clone ChEST335n13. [CR524146]	gb|CR524146|tc|TC252616		CR524146
A_87_P021838	0	NDFIP1	Gallus gallus finished cDNA, clone ChEST30a18. [BX936015]	gb|BX936015|tc|TC233777|tc|TC254305|tc|TC260297	Nedd4 family interacting protein 1	BX936015
A_87_P012237	0		Gallus gallus finished cDNA, clone ChEST547i3. [CR407193]	gb|CR407193|tc|TC265254		CR407193
A_87_P026140	0	LOC423321	Unknown	ens|ENSGALT00000016301|ens|ENSGALT00000037841	hypothetical LOC423321	ENSGALT00000016301
A_87_P013590	0		Gallus gallus finished cDNA, clone ChEST202e20. [CR391265]	gb|CR391265|tc|NP1044988		CR391265
A_87_P003363	0	ALDH8A1	PREDICTED: Gallus gallus aldehyde dehydrogenase 8 family, member A1, transcript variant 2 (ALDH8A1), mRNA [XM_419732]	gb|XM_419732|tc|TC282776|ref|XM_001232913	aldehyde dehydrogenase 8 family, member A1	XM_419732
A_87_P023885	0	MTX2	Gallus gallus finished cDNA, clone ChEST396h14. [BX931543]	ens|ENSGALT00000015075|gb|BX931543|gb|BX930870|gb|BX931518	metaxin 2	ENSGALT00000015075
A_87_P002878	0	ARHGEF12	PREDICTED: Gallus gallus similar to guanine nucleotide exchange factor (LOC419752), mRNA [XM_417890]	gb|XM_417890	Rho guanine nucleotide exchange factor (GEF) 12	XM_417890
A_87_P027276	0	LOC768774	603234309F1 CSEQRBN09 Gallus gallus cDNA clone ChEST234b3 5', mRNA sequence [BU426473]	gb|BU426473	similar to ASCL830	BU426473
A_87_P015996	0		Gallus gallus finished cDNA, clone ChEST783i5. [CR387178]	gb|CR387178|tc|TC257247		CR387178
A_87_P024211	0	PSMB3	Gallus gallus finished cDNA, clone ChEST372l15. [BX930671]	ens|ENSGALT00000002423|gb|BX930671|gb|BX930959|gb|BX931483	proteasome (prosome, macropain) subunit, beta type, 3	ENSGALT00000002423
A_87_P024147	0	WDR33	Gallus gallus finished cDNA, clone ChEST369o11. [BX930934]	ens|ENSGALT00000003177|gb|BX930934|gb|CR406389|gb|XM_422575	WD repeat domain 33	ENSGALT00000003177
A_87_P014345	0		Gallus gallus finished cDNA, clone ChEST102h18. [CR390145]	gb|CR390145|tc|TC235583		CR390145
A_87_P013022	0	LOC428770	Gallus gallus finished cDNA, clone ChEST462f5. [CR406058]	ens|ENSGALT00000019715|gb|CR406058|gb|CR406252|gb|XM_426326	prematurely terminated mRNA decay factor-like	ENSGALT00000019715
A_87_P003926	0	RUFY3	Unknown	ens|ENSGALT00000018860|tc|TC267772	RUN and FYVE domain containing 3	ENSGALT00000018860
A_87_P021987	0	C1orf41	Gallus gallus finished cDNA, clone ChEST759j1. [BX935707]	gb|BX935707|gb|BX933248|gb|CV860458|tc|TC245467	chromosome 1 open reading frame 41	BX935707
A_87_P001781	0	GPATCH3	GPTC3_HUMAN (Q96I76) G patch domain-containing protein 3, partial (25%) [TC293993]	ens|ENSGALT00000001295|tc|TC293993|ref|XM_001232479	G patch domain containing 3	ENSGALT00000001295
A_87_P023811	0	ULK2	Gallus gallus finished cDNA, clone ChEST545c22. [BX931711]	ens|ENSGALT00000007525|gb|BX931711|gb|XM_415858|tc|TC239183	unc-51-like kinase 2 (C. elegans)	ENSGALT00000007525
A_87_P008830	0	ERG	Gallus gallus v-ets erythroblastosis virus E26 oncogene (ERG), mRNA [NM_204280]	ref|NM_204280|ens|ENSGALT00000030350|ens|ENSGALT00000025872|gb|X77159	v-ets erythroblastosis virus E26 oncogene	NM_204280
A_87_P018751	0		Gallus gallus finished cDNA, clone ChEST982m24. [CR338912]	gb|CR338912|tc|TC277973		CR338912
A_87_P015176	0		Gallus gallus finished cDNA, clone ChEST867b14. [CR388864]	ens|ENSGALT00000010029|gb|CR388864|tc|TC246913		ENSGALT00000010029
A_87_P023942	0	RCJMB04_3c14	Gallus gallus E2F transcription factor 6 (E2F6), mRNA [NM_001012881]	ref|NM_001012881|ens|ENSGALT00000031596|ens|ENSGALT00000026545|gb|BX931412	E2F transcription factor 6	NM_001012881
A_87_P017771	0	MYCBP2	Gallus gallus finished cDNA, clone ChEST235f2. [CR353703]	ens|ENSGALT00000027346|gb|CR353703|gb|BX929620|gb|XM_417003	MYC binding protein 2	ENSGALT00000027346
A_87_P000460	0	ZZZ3	Q8IYP0_HUMAN (Q8IYP0) ZZZ3 protein (Fragment), partial (31%) [TC277703]	ens|ENSGALT00000014619|ens|ENSGALT00000038634|tc|TC277703	zinc finger, ZZ-type containing 3	ENSGALT00000014619
A_87_P021974	0		Gallus gallus finished cDNA, clone ChEST327i9. [BX935726]	ens|ENSGALT00000011808|ens|ENSGALT00000039834|gb|BX935726|gb|BU420452		ENSGALT00000011808
(+)E1A_r60_n9	1
A_87_P016362	0		Gallus gallus finished cDNA, clone ChEST295d24. [CR386599]	gb|CR386599		CR386599
A_87_P010887	0		Gallus gallus finished cDNA, clone ChEST135j5. [CR524453]	gb|CR524453		CR524453
A_87_P016282	0	MBNL3	Gallus gallus muscleblind-like 3 (Drosophila) (MBNL3), transcript variant 1, mRNA [NM_001163338]	ref|NM_001163338|ref|NM_001012573|ref|NM_001163339|ref|NM_001163340	muscleblind-like 3 (Drosophila)	NM_001163338
A_87_P011019	0		Gallus gallus finished cDNA, clone ChEST906e19. [CR524260]	gb|CR524260|gb|XM_001232166|tc|TC260980		CR524260
A_87_P026859	0	LOC422316	PREDICTED: Gallus gallus similar to receptor tyrosine kinase flk-1 [XM_420292]	ens|ENSGALT00000012370|gb|XM_420292|tc|TC271769	similar to receptor tyrosine kinase flk-1/VEGFR-2	ENSGALT00000012370
ETG04_27747	1
A_87_P022672	0	VPS8	Gallus gallus finished cDNA, clone ChEST46i16. [BX934253]	ens|ENSGALT00000010839|gb|BX934253|gb|XM_426694|tc|TC293873	vacuolar protein sorting 8 homolog (S. cerevisiae)	ENSGALT00000010839
A_87_P011377	0		Gallus gallus finished cDNA, clone ChEST725i1. [CR523777]	gb|CR523777		CR523777
A_87_P017332	0		Gallus gallus finished cDNA, clone ChEST407a14. [CR385126]	gb|CR385126|tc|TC241218		CR385126
A_87_P004446	0	HYAL2	PREDICTED: Gallus gallus similar to Hyal2-prov protein (LOC415908), mRNA [XM_414258]	gb|XM_414258|tc|TC257453	hyaluronoglucosaminidase 2	XM_414258
A_87_P014883	0		Gallus gallus finished cDNA, clone ChEST554p22. [CR389345]	gb|CR389345|gb|CR386656|gb|XM_418070|tc|TC279300		CR389345
A_87_P012238	0		Gallus gallus finished cDNA, clone ChEST798b10. [CR407192]	gb|CR407192|tc|TC246224		CR407192
A_87_P017662	0	TBC1D9	Gallus gallus finished cDNA, clone ChEST362i12. [CR353903]	gb|CR353903|tc|TC263317	TBC1 domain family, member 9 (with GRAM domain)	CR353903
A_87_P028433	0	GRHL1	PREDICTED: Gallus gallus similar to Grainyhead-like 1 (Drosophila) (LOC428651), mRNA [XM_426209]	ens|ENSGALT00000026520|gb|XM_426209|tc|TC278622|tc|TC290933	grainyhead-like 1 (Drosophila)	ENSGALT00000026520
A_87_P008827	0	RARA	Gallus gallus retinoic acid receptor, alpha (RARA), mRNA [NM_204536]	ref|NM_204536|gb|X78333|gb|X73972|gb|X78335	retinoic acid receptor, alpha	NM_204536
A_87_P022653	0		Gallus gallus finished cDNA, clone ChEST666a5. [BX934293]	gb|BX934293|gb|XM_001233549		BX934293
A_87_P015786	0		Gallus gallus finished cDNA, clone ChEST486o23. [CR387483]	gb|CR387483|gb|BU274823|tc|TC235749|tc|TC259654		CR387483
A_87_P015911	0		Gallus gallus finished cDNA, clone ChEST350j21. [CR387303]	gb|CR387303|gb|BU483547|tc|TC244097		CR387303
A_87_P057166	0	ACACA	Gallus gallus acetyl-Coenzyme A carboxylase alpha (ACACA), mRNA [NM_205505]	ref|NM_205505|ens|ENSGALT00000008733|ens|ENSGALT00000034715|gb|E02262	acetyl-Coenzyme A carboxylase alpha	NM_205505
A_87_P023295	0		Gallus gallus finished cDNA, clone ChEST718a17. [BX932876]	gb|BX932876|tc|NP1058672		BX932876
A_87_P011739	0	WDR34	Gallus gallus finished cDNA, clone ChEST369k2. [CR523255]	ens|ENSGALT00000007489|gb|CR523255|gb|XM_415494|tc|TC291412	WD repeat domain 34	ENSGALT00000007489
A_87_P016587	0	LRRC48	Gallus gallus finished cDNA, clone ChEST58b12. [CR386279]	gb|CR386279|gb|XM_414814|tc|TC236659	leucine rich repeat containing 48	CR386279
A_87_P014319	0	SNX14	Gallus gallus sorting nexin 14 (SNX14), mRNA [NM_001039289]	ref|NM_001039289|ens|ENSGALT00000025523|ens|ENSGALT00000025524|gb|CR390182	sorting nexin 14	NM_001039289
A_87_P016842	0		Gallus gallus finished cDNA, clone ChEST1022n13. [CR385899]	gb|CR385899|tc|TC253946		CR385899
A_87_P017800	0		Gallus gallus finished cDNA, clone ChEST231c1. [CR353649]	gb|CR353649|tc|TC231951		CR353649
A_87_P009349	0	GJA5	Gallus gallus gap junction protein, alpha 5, 40kDa (GJA5), mRNA [NM_205504]	ref|NM_205504|ens|ENSGALT00000024975|gb|M35043|tc|TC228604	gap junction protein, alpha 5, 40kDa	NM_205504
(+)E1A_r60_a97	1
A_87_P015758	0		Gallus gallus finished cDNA, clone ChEST503m7. [CR387527]	gb|CR387527|tc|TC235539		CR387527
A_87_P024598	0		Gallus gallus finished cDNA, clone ChEST793l15. [BX929759]	gb|BX929759|tc|NP1060424|ref|XM_001235127		BX929759
A_87_P015451	0	PDCD11	Gallus gallus finished cDNA, clone ChEST1018p6. [CR388470]	gb|CR388470|ens|ENSGALT00000013446|gb|XM_421739|tc|TC236418	programmed cell death 11	CR388470
A_87_P006590	0	LOC419726	PREDICTED: Gallus gallus similar to Transmembrane protein 45b (LOC419726), mRNA [XM_417867]	ens|ENSGALT00000001863|gb|XM_417867|tc|TC282237	similar to Transmembrane protein 45b	ENSGALT00000001863
A_87_P009392	0	APOB	Gallus gallus apolipoprotein B (including Ag(x) antigen) (APOB), mRNA [NM_001044633]	ref|NM_001044633|gb|M18421|gb|DQ630943|tc|TC279101	apolipoprotein B (including Ag(x) antigen)	NM_001044633
A_87_P019192	0	LOC768844	testis_EST02582 Testis cDNA Library Gallus gallus cDNA 3', mRNA sequence [CO771485]	gb|CO771485|tc|TC238080|tc|TC272429|ref|XM_001231990	hypothetical protein LOC768844	CO771485
A_87_P024740	0		Gallus gallus finished cDNA, clone ChEST983n4. [BX929398]	gb|BX929398|tc|TC233726		BX929398
A_87_P007512	0	LOC421125	PREDICTED: Gallus gallus hypothetical LOC421125 (LOC421125), mRNA [XM_419207]	gb|XM_419207|tc|TC243540	hypothetical LOC421125	XM_419207
A_87_P026857	0	MLL3	PREDICTED: Gallus gallus myeloid [XM_418542]	ens|ENSGALT00000010124|gb|XM_418542|tc|TC247977	myeloid/lymphoid or mixed-lineage leukemia 3	ENSGALT00000010124
A_87_P005410	0	ZBTB41	PREDICTED: Gallus gallus zinc finger and BTB domain containing 41 (ZBTB41), mRNA [XM_422196]	gb|XM_422196|tc|TC295256	zinc finger and BTB domain containing 41	XM_422196
A_87_P023571	0	MTHFS	Gallus gallus finished cDNA, clone ChEST354c20. [BX932260]	ens|ENSGALT00000010528|gb|BX932260|gb|BX931484|gb|BX934466	5,10-methenyltetrahydrofolate synthetase (5-formyltetrahydrofolate cyclo-ligase)	ENSGALT00000010528
A_87_P024105	0		Gallus gallus finished cDNA, clone ChEST699f22. [BX931029]	gb|BX931029|gb|BU452958|tc|TC274064		BX931029
A_87_P016448	0	LOC418465	Gallus gallus finished cDNA, clone ChEST242e13. [CR386478]	ens|ENSGALT00000025240|gb|CR386478|gb|BU455435|tc|TC254954	hypothetical gene supported by CR386478	ENSGALT00000025240
A_87_P018052	0		Gallus gallus finished cDNA, clone ChEST53e13. [CR353267]	gb|CR353267|gb|BU217406|tc|TC237529		CR353267
A_87_P014382	0		Gallus gallus finished cDNA, clone ChEST993f19. [CR390079]	gb|CR390079|tc|TC287560		CR390079
A_87_P025006	0	DDOST	Dolichyl-diphosphooligosaccharide--protein glycosyltransferase 48 kDa subunit (Oligosaccharyl transferase 48 kDa subunit)(DDOST 48 kDa subunit)(EC 2.4.1.119)(OST 50 kDa subunit) [Source:UniProtKB/Swiss-Prot;Acc:P48440] [ENSGALT00000039102]	ens|ENSGALT00000039102|gb|XM_423294|tc|TC286665	dolichyl-diphosphooligosaccharide-protein glycosyltransferase	ENSGALT00000039102
A_87_P011834	0		Gallus gallus finished cDNA, clone ChEST212h11. [CR523104]	gb|CR523104		CR523104
A_87_P017643	0	CD93	Gallus gallus finished cDNA, clone ChEST367o6. [CR353930]	gb|CR353930|gb|XM_419309|tc|TC235365	CD93 molecule	CR353930
A_87_P011250	0	RPS20	Gallus gallus finished cDNA, clone ChEST195e22. [CR523962]	ens|ENSGALT00000023311|gb|CR523962|tc|TC280709|tc|TC287412	ribosomal protein S20	ENSGALT00000023311
A_87_P014886	0	RCJMB04_16k12	Gallus gallus fibronectin type III domain containing 3A (FNDC3A), mRNA [NM_001012826]	ref|NM_001012826|ens|ENSGALT00000027464|ens|ENSGALT00000036480|gb|CR389342	fibronectin type III domain containing 3A	NM_001012826
A_87_P020482	0		RJB137E03.ab1 RJtestis Gallus gallus cDNA 5', mRNA sequence [CN236005]	ens|ENSGALT00000030645|gb|CN236005		ENSGALT00000030645
A_87_P023805	0		Gallus gallus finished cDNA, clone ChEST743k18. [BX931729]	gb|BX931729|tc|TC267953		BX931729
A_87_P015877	0		Gallus gallus finished cDNA, clone ChEST347o24. [CR387354]	gb|CR387354		CR387354
A_87_P018068	0		Gallus gallus finished cDNA, clone ChEST44l15. [CR353246]	gb|CR353246|tc|TC234242|tc|TC258814		CR353246
A_87_P016665	0		Gallus gallus finished cDNA, clone ChEST357i21. [CR386166]	gb|CR386166|tc|TC263962		CR386166
A_87_P021373	0	SEMA3G	PREDICTED: Gallus gallus similar to FLJ00014 protein (LOC415945), mRNA [XM_414289]	ens|ENSGALT00000007127|gb|XM_414289|tc|TC268115|tc|TC282002	sema domain, immunoglobulin domain (Ig), short basic domain, secreted, (semaphorin) 3G	ENSGALT00000007127
A_87_P017633	0		Gallus gallus finished cDNA, clone ChEST352l7. [CR353949]	ens|ENSGALT00000007624|gb|CR353949|tc|TC236411		ENSGALT00000007624
A_87_P104718	0	FABP4	Gallus gallus fatty acid binding protein 4, adipocyte (FABP4), mRNA [NM_204290]	ref|NM_204290|ens|ENSGALT00000025432|ens|ENSGALT00000025427|ens|ENSGALT00000030858	fatty acid binding protein 4, adipocyte	NM_204290
A_87_P017564	0		Gallus gallus finished cDNA, clone ChEST972n21. [CR354076]	gb|CR354076|tc|TC291483		CR354076
A_87_P017517	0		Gallus gallus finished cDNA, clone ChEST383i22. [CR354143]	gb|CR354143|tc|TC241298		CR354143
A_87_P017033	0		Gallus gallus finished cDNA, clone ChEST383l23. [CR385618]	gb|CR385618|tc|TC240951		CR385618
A_87_P035045	0	ADSL	Gallus gallus adenylosuccinate lyase (ADSL), mRNA [NM_205529]	ref|NM_205529|ens|ENSGALT00000019639|ens|ENSGALT00000037903|gb|AY786589	adenylosuccinate lyase	NM_205529
A_87_P013671	0		Gallus gallus finished cDNA, clone ChEST209f22. [CR391168]	gb|CR391168|tc|TC257892|tc|TC246870		CR391168
A_87_P005984	0	ARHGAP21	PREDICTED: Gallus gallus Rho GTPase activating protein 21 (ARHGAP21), mRNA [XM_418602]	ens|ENSGALT00000012520|gb|XM_418602|tc|TC287803	Rho GTPase activating protein 21	ENSGALT00000012520
A_87_P013481	0		Gallus gallus finished cDNA, clone ChEST336a4. [CR391403]	gb|CR391403|tc|TC234984		CR391403
A_87_P012115	0		Gallus gallus finished cDNA, clone ChEST805n7. [CR407382]	gb|CR407382		CR407382
A_87_P015629	0		Gallus gallus finished cDNA, clone ChEST76i10. [CR387701]	gb|CR387701|gb|XM_414767|tc|TC231920		CR387701
A_87_P014756	0	FRMD1	Gallus gallus finished cDNA, clone ChEST867i13. [CR389548]	ens|ENSGALT00000018427|gb|CR389548|gb|DR410742|tc|TC248568	FERM domain containing 1	ENSGALT00000018427
A_87_P020996	0	GPR92	PREDICTED: Gallus gallus similar to Gpr92 protein (LOC418279), mRNA [XM_416504]	ens|ENSGALT00000023341|gb|XM_416504|tc|TC279078	G protein-coupled receptor 92	ENSGALT00000023341
A_87_P022219	0	PIGW	Gallus gallus finished cDNA, clone ChEST531m12. [BX935190]	ens|ENSGALT00000039163|gb|BX935190|gb|XM_415896|tc|TC237088	phosphatidylinositol glycan anchor biosynthesis, class W	ENSGALT00000039163
A_87_P013873	0		Gallus gallus finished cDNA, clone ChEST973f16. [CR390879]	gb|CR390879|gb|XM_001235863|tc|TC299933		CR390879
A_87_P018895	0		Gallus gallus finished cDNA, clone ChEST995m6. [CR338712]	gb|CR338712|tc|TC251808		CR338712
A_87_P024097	0		Gallus gallus finished cDNA, clone ChEST199h3. [BX931040]	gb|BX931040|tc|NP1053595		BX931040
A_87_P029417	0	MBD2	603519952F1 CSEQCHN67 Gallus gallus cDNA clone ChEST461h14 5', mRNA sequence [BU340423]	gb|BU340423|tc|TC278335	methyl-CpG binding domain protein 2	BU340423
A_87_P022316	0		Gallus gallus finished cDNA, clone ChEST986p17. [BX935003]	ens|ENSGALT00000038220|ens|ENSGALT00000017307|gb|BX935003|gb|BX929699		ENSGALT00000038220
A_87_P013791	0		Gallus gallus finished cDNA, clone ChEST538m8. [CR391000]	gb|CR391000|tc|TC244277		CR391000
A_87_P009292	0	F2	Gallus gallus coagulation factor II (thrombin) (F2), mRNA [NM_204605]	ref|NM_204605|ens|ENSGALT00000013559|gb|M81391|tc|TC286120	coagulation factor II (thrombin)	NM_204605
A_87_P009795	0	ACTN4	Gallus gallus actinin, alpha 4 (ACTN4), mRNA [NM_205126]	ref|NM_205126|gb|D26597|tc|TC228547	actinin, alpha 4	NM_205126
A_87_P020780	0		PREDICTED: Gallus gallus similar to Sodium channel, voltage-gated, type II, beta (LOC419776), mRNA [XM_417914]	ens|ENSGALT00000034294|gb|XM_417914|tc|TC240166		ENSGALT00000034294
A_87_P010509	0		603473807F1 CSEQCHN70 Gallus gallus cDNA clone ChEST354m2 5', mRNA sequence [BU356385]	ens|ENSGALT00000035390|ens|ENSGALT00000029239|gb|BU356385|tc|TC245469		ENSGALT00000035390
A_87_P017859	0	SPG3A	Gallus gallus finished cDNA, clone ChEST132n6. [CR353557]	ens|ENSGALT00000020162|gb|CR353557|gb|CR385688|gb|XM_421466	spastic paraplegia 3A (autosomal dominant)	ENSGALT00000020162
A_87_P015256	0	RCJMB04_21o24	Gallus gallus similar to Serine/threonine kinase 3 (STE20 homolog, yeast) (LOC425375), mRNA [NM_001031337]	ref|NM_001031337|gb|CR388762|gb|AJ851727|tc|TC259778	similar to Serine/threonine kinase 3 (STE20 homolog, yeast)	NM_001031337
A_87_P008999	0	GFRA1	Gallus gallus GDNF family receptor alpha 1 (GFRA1), mRNA [NM_205102]	ref|NM_205102|ens|ENSGALT00000014943|gb|U90541|tc|TC228362	GDNF family receptor alpha 1	NM_205102
A_87_P024112	0		Gallus gallus finished cDNA, clone ChEST701n1. [BX931018]	gb|BX931018|tc|TC276002|tc|TC272778		BX931018
A_87_P016654	0		Gallus gallus finished cDNA, clone ChEST96p5. [CR386188]	gb|CR386188|gb|XM_420181|tc|TC243633|tc|TC245295		CR386188
A_87_P011893	0		Gallus gallus finished cDNA, clone ChEST894g11. [CR523026]	gb|CR523026|gb|XM_422050|tc|TC285194|tc|TC298784		CR523026
A_87_P018348	0	EIF1B	Gallus gallus finished cDNA, clone ChEST118h9. [CR352812]	ens|ENSGALT00000019478|gb|CR352812|gb|BX935434|gb|BU116410	eukaryotic translation initiation factor 1B	ENSGALT00000019478
A_87_P024633	0	SLC35F5	Gallus gallus finished cDNA, clone ChEST792g18. [BX929674]	ens|ENSGALT00000019870|gb|BX929674|gb|CR352514|gb|BX932462	solute carrier family 35, member F5	ENSGALT00000019870
A_87_P015290	0		Gallus gallus finished cDNA, clone ChEST880k7. [CR388709]	gb|CR388709|tc|TC257089|tc|TC267512		CR388709
A_87_P011538	0		Gallus gallus finished cDNA, clone ChEST867d17. [CR523548]	gb|CR523548		CR523548
A_87_P012257	0		Gallus gallus finished cDNA, clone ChEST739g15. [CR407162]	gb|CR407162|tc|TC269325		CR407162
A_87_P015548	0	DDEF2	Gallus gallus finished cDNA, clone ChEST81i6. [CR387820]	ens|ENSGALT00000026486|gb|CR387820|tc|TC266665	development and differentiation enhancing factor 2	ENSGALT00000026486
A_87_P008712	0	MYO5A	Gallus gallus myosin VA (heavy chain 12, myoxin) (MYO5A), mRNA [NM_205300]	ref|NM_205300|ens|ENSGALT00000039066|gb|Z11718|gb|X67251	myosin VA (heavy chain 12, myoxin)	NM_205300
A_87_P209963	0	FABP7	Gallus gallus fatty acid binding protein 7, brain (FABP7), mRNA [NM_205308]	ref|NM_205308|ens|ENSGALT00000037382|ens|ENSGALT00000023987|gb|X65459	fatty acid binding protein 7, brain	NM_205308
A_87_P014199	0	EXOC7	Gallus gallus exocyst complex component 7 (EXOC7), mRNA [NM_001012802]	ref|NM_001012802|ens|ENSGALT00000034822|ens|ENSGALT00000003188|gb|CR390369	exocyst complex component 7	NM_001012802
A_87_P024628	0	KLF3	Gallus gallus finished cDNA, clone ChEST804e15. [BX929685]	ens|ENSGALT00000000233|ens|ENSGALT00000037372|gb|BX929685|gb|XM_427367	Kruppel-like factor 3 (basic)	ENSGALT00000000233
A_87_P035313	0	FSHB	Gallus gallus follicle stimulating hormone, beta polypeptide (FSHB), mRNA [NM_204257]	ref|NM_204257|ens|ENSGALT00000019832|gb|AY029204|tc|TC228879	follicle stimulating hormone, beta polypeptide	NM_204257
A_87_P018306	0		Gallus gallus finished cDNA, clone ChEST476j17. [CR352872]	gb|CR352872|tc|TC278362		CR352872
A_87_P015561	0	UHRF1	Gallus gallus finished cDNA, clone ChEST85k11. [CR387801]	ens|ENSGALT00000006575|gb|CR387801|gb|BX931288|gb|XM_418269	ubiquitin-like, containing PHD and RING finger domains, 1	ENSGALT00000006575
A_87_P014589	0	TSSC1	Gallus gallus tumor suppressing subtransferable candidate 1 (TSSC1), mRNA [NM_001031088]	ref|NM_001031088|ens|ENSGALT00000026429|gb|CR389791|gb|AJ720871	tumor suppressing subtransferable candidate 1	NM_001031088
A_87_P023247	0	MRPS18C	Gallus gallus finished cDNA, clone ChEST992e12. [BX932991]	gb|BX932991|gb|BX932769|gb|BX935698|ens|ENSGALT00000038003	mitochondrial ribosomal protein S18C	BX932991
A_87_P016335	0		Gallus gallus finished cDNA, clone ChEST189d23. [CR386653]	gb|CR386653|tc|TC253136		CR386653
A_87_P009005	0	DAD1	Gallus gallus defender against cell death 1 (DAD1), mRNA [NM_001007473]	ref|NM_001007473|ens|ENSGALT00000000262|ens|ENSGALT00000040942|gb|U83627	defender against cell death 1	NM_001007473
A_87_P011655	0		Gallus gallus finished cDNA, clone ChEST576k23. [CR523378]	gb|CR523378		CR523378
A_87_P012389	0	MRPL18	Gallus gallus finished cDNA, clone ChEST1003b19. [CR406985]	gb|CR406985|tc|TC278538	mitochondrial ribosomal protein L18	CR406985
A_87_P007375	0		IPPK_HUMAN (Q9H8X2) Inositol-pentakisphosphate 2-kinase (Inositol-1,3,4,5,6-pentakisphosphate 2-kinase) (Ins(1,3,4,5,6)P5 2-kinase) (InsP5 2-kinase) (IPK1 homolog) , partial (36%) [TC282204]	ens|ENSGALT00000036277|ens|ENSGALT00000007462|tc|TC282204		ENSGALT00000036277
A_87_P014514	0		Gallus gallus finished cDNA, clone ChEST272l2. [CR389894]	gb|CR389894|gb|BU464651|tc|TC252399		CR389894
A_87_P013216	0		Gallus gallus finished cDNA, clone ChEST572c2. [CR405755]	gb|CR405755|tc|TC295123		CR405755
A_87_P014602	0		Gallus gallus finished cDNA, clone ChEST721n5. [CR389772]	gb|CR389772|tc|TC234516		CR389772
A_87_P023748	0	IQCE	Gallus gallus finished cDNA, clone ChEST798i11. [BX931900]	gb|BX931900|gb|XM_414778|tc|TC247199	IQ motif containing E	BX931900
A_87_P011054	0		Gallus gallus finished cDNA, clone ChEST996i20. [CR524211]	gb|CR524211		CR524211
A_87_P018121	0		Gallus gallus finished cDNA, clone ChEST713k20. [CR353167]	gb|CR353167|tc|TC275316		CR353167
A_87_P024551	0		Gallus gallus finished cDNA, clone ChEST645o8. [BX929877]	ens|ENSGALT00000032687|ens|ENSGALT00000032685|gb|BX929877|tc|TC235570		ENSGALT00000032687
A_87_P015399	0		Gallus gallus finished cDNA, clone ChEST1017j18. [CR388540]	gb|CR388540|gb|BU403344|tc|TC266315|tc|TC266720		CR388540
A_87_P012762	0		Gallus gallus finished cDNA, clone ChEST951l24. [CR406462]	gb|CR406462		CR406462
A_87_P007469	0	C19orf6	PREDICTED: Gallus gallus hypothetical LOC420101 (LOC420101), mRNA [XM_418222]	gb|XM_418222|tc|TC259189	chromosome 19 open reading frame 6	XM_418222
A_87_P011529	0		Gallus gallus finished cDNA, clone ChEST864d18. [CR523560]	gb|CR523560|tc|TC258310		CR523560
A_87_P017976	0	LOC425008	Gallus gallus finished cDNA, clone ChEST485p20. [CR353385]	gb|CR353385|gb|CR353390|gb|XM_422812|tc|TC232733	similar to ADMP	CR353385
A_87_P002531	0	SEMA4G	PREDICTED: Gallus gallus sema domain, immunoglobulin domain (Ig), transmembrane domain (TM) and short cytoplasmic domain, (semaphorin) 4G (SEMA4G), mRNA [XM_421725]	gb|XM_421725|tc|TC276433	sema domain, immunoglobulin domain (Ig), transmembrane domain (TM) and short cytoplasmic domain, (semaphorin) 4G	XM_421725
A_87_P015864	0		Gallus gallus finished cDNA, clone ChEST284m18. [CR387369]	gb|CR387369|tc|TC236698|tc|TC278796		CR387369
A_87_P014079	0		Gallus gallus finished cDNA, clone ChEST659j16. [CR390551]	gb|CR390551|gb|BU221730|tc|TC237591		CR390551
A_87_P003669	0		PREDICTED: Gallus gallus similar to von Willebrand factor precursor (vWF) (LOC419031), mRNA [XM_417223]	ens|ENSGALT00000037259|ens|ENSGALT00000027924|gb|XM_417223		ENSGALT00000037259
RC3	1
A_87_P023374	0	TSGA14	Gallus gallus finished cDNA, clone ChEST478c13. [BX932759]	ens|ENSGALT00000013152|gb|BX932759|gb|BX931332|gb|CR389394	testis specific, 14	ENSGALT00000013152
A_87_P021934	0	FABP3	Gallus gallus fatty acid binding protein 3, muscle and heart (mammary-derived growth inhibitor) (FABP3), mRNA [NM_001030889]	ref|NM_001030889|ens|ENSGALT00000041207|ens|ENSGALT00000000878|gb|BX935814	fatty acid binding protein 3, muscle and heart (mammary-derived growth inhibitor)	NM_001030889
A_87_P037841	0	PPARG	Gallus gallus peroxisome proliferator-activated receptor gamma (PPARG), mRNA [NM_001001460]	ref|NM_001001460|ens|ENSGALT00000007976|gb|AF163811|gb|AB045597	peroxisome proliferator-activated receptor gamma	NM_001001460
A_87_P019072	0	GPR64	Q499H0_HUMAN (Q499H0) GPR64 protein, partial (18%) [TC275306]	ens|ENSGALT00000026640|tc|TC275306|tc|TC274316	G protein-coupled receptor 64	ENSGALT00000026640
A_87_P023355	0	COMMD4	Gallus gallus finished cDNA, clone ChEST271b17. [BX932788]	ens|ENSGALT00000002390|gb|BX932788|gb|BX950815|gb|BX933048	COMM domain containing 4	ENSGALT00000002390
A_87_P017044	0		Gallus gallus finished cDNA, clone ChEST380k16. [CR385603]	gb|CR385603|tc|TC241685|tc|TC236746		CR385603
A_87_P009325	0	PPAT	Gallus gallus phosphoribosyl pyrophosphate amidotransferase (PPAT), mRNA [NM_001004401]	ref|NM_001004401|ens|ENSGALT00000022312|gb|M60069|gb|XM_001232004	phosphoribosyl pyrophosphate amidotransferase	NM_001004401
A_87_P012687	0	RCJMB04_10e18	Gallus gallus similar to Membrane-associated protein HEM-1 (Hematopoietic protein 1) (LOC425499), mRNA [NM_001031339]	ref|NM_001031339|gb|CR406578|gb|AJ851598|tc|TC227968	similar to Membrane-associated protein HEM-1 (Hematopoietic protein 1)	NM_001031339
A_87_P009535	0	PEPCK-M	Gallus gallus phosphoenolpyruvate carboxykinase (PEPCK-M), mRNA [NM_205470]	ref|NM_205470|gb|J05419|tc|TC228052|tc|TC276127	phosphoenolpyruvate carboxykinase	NM_205470
A_87_P003444	0	TCF7L2	PREDICTED: Gallus gallus transcription factor 7-like 2 (T-cell specific, HMG-box) (TCF7L2), mRNA [XM_421760]	gb|XM_421760|tc|TC275851	transcription factor 7-like 2 (T-cell specific, HMG-box)	XM_421760
A_87_P013368	0		Gallus gallus finished cDNA, clone ChEST804a4. [CR391563]	gb|CR391563|tc|TC288881		CR391563
A_87_P015107	0		Gallus gallus finished cDNA, clone ChEST757f11. [CR388977]	gb|CR388977|tc|TC262809		CR388977
A_87_P015470	0		Gallus gallus finished cDNA, clone ChEST1016g6. [CR388442]	gb|CR388442|tc|TC290582		CR388442
A_87_P008757	0	RAB5C	Gallus gallus RAB5C, member RAS oncogene family (RAB5C), mRNA [NM_204525]	ref|NM_204525|ens|ENSGALT00000039914|ens|ENSGALT00000005312|gb|Y07811	RAB5C, member RAS oncogene family	NM_204525
A_87_P014766	0	BBS10	Gallus gallus finished cDNA, clone ChEST299k23. [CR389531]	ens|ENSGALT00000038474|ens|ENSGALT00000016645|gb|CR389531|gb|XM_416107	Bardet-Biedl syndrome 10	ENSGALT00000038474
A_87_P018140	0		Gallus gallus finished cDNA, clone ChEST237b12. [CR353135]	gb|CR353135|gb|CO635577|tc|TC266644		CR353135
A_87_P029003	0	DDX11	PREDICTED: Gallus gallus similar to CHL1 potential helicase (LOC418144), mRNA [XM_416375]	ens|ENSGALT00000021158|gb|XM_416375|tc|TC249237	DEAD/H (Asp-Glu-Ala-Asp/His) box polypeptide 11 (CHL1-like helicase homolog, S. cerevisiae)	ENSGALT00000021158
A_87_P013787	0		Gallus gallus finished cDNA, clone ChEST197g7. [CR391005]	gb|CR391005		CR391005
A_87_P028667	0	CENTA2	PREDICTED: Gallus gallus similar to Centaurin-alpha2 protein (LOC417409), mRNA [XM_415661]	ens|ENSGALT00000005258|gb|XM_415661|tc|TC285838	centaurin, alpha 2	ENSGALT00000005258
A_87_P022009	0	LOC420680	Gallus gallus finished cDNA, clone ChEST322k24. [BX935670]	gb|BX935670|gb|CR388650|tc|TC242692|tc|TC238152	similar to ELL associated factor 1; Eaf1 protein	BX935670
A_87_P018723	0	AMOTL2	Gallus gallus finished cDNA, clone ChEST983j2. [CR338944]	ens|ENSGALT00000010481|gb|CR338944|gb|XM_422675|tc|TC234216	angiomotin like 2	ENSGALT00000010481
A_87_P017114	0		Gallus gallus finished cDNA, clone ChEST463a24. [CR385481]	gb|CR385481|tc|TC242541		CR385481
A_87_P013476	0		Gallus gallus finished cDNA, clone ChEST658i23. [CR391411]	gb|CR391411|tc|TC239140		CR391411
A_87_P010880	0		Gallus gallus finished cDNA, clone ChEST671i18. [CR524462]	gb|CR524462|gb|XM_001231388|tc|TC262205		CR524462
A_87_P029656	0		PREDICTED: Gallus gallus similar to LASS3 protein (LOC415513), mRNA [XM_413884]	ens|ENSGALT00000023574|gb|XM_413884|tc|TC255739|tc|TC238849		ENSGALT00000023574
A_87_P016312	0		Gallus gallus finished cDNA, clone ChEST32g2. [CR386682]	gb|CR386682|tc|TC236749		CR386682
A_87_P012161	0		Gallus gallus finished cDNA, clone ChEST594i1. [CR407308]	gb|CR407308|tc|TC277227|tc|TC249491		CR407308
A_87_P132458	0	HSP70	Gallus gallus heat shock protein 70 (HSP70), mRNA [NM_001006685]	ref|NM_001006685|gb|AJ301879|gb|AJ301878|gb|EU747335	heat shock protein 70	NM_001006685
A_87_P013714	0		Gallus gallus finished cDNA, clone ChEST699b14. [CR391115]	gb|CR391115|tc|NP1045138		CR391115
A_87_P029794	0	GPR21	PREDICTED: Gallus gallus similar to putative G protein-coupled receptor (LOC772385), mRNA [XM_001234531]	gb|XM_001234531|tc|TC238220	G protein-coupled receptor 21	XM_001234531
A_87_P022969	0	SCNN1B	Gallus gallus finished cDNA, clone ChEST670d24. [BX933558]	ens|ENSGALT00000010010|gb|BX933558|gb|XM_425247|tc|TC235738	sodium channel, nonvoltage-gated 1, beta (Liddle syndrome)	ENSGALT00000010010
A_87_P009825	0	MYF6	Gallus gallus myogenic factor 6 (herculin) (MYF6), mRNA [NM_001030746]	ref|NM_001030746|gb|D10599|tc|TC230665	myogenic factor 6 (herculin)	NM_001030746
A_87_P017685	0		Gallus gallus finished cDNA, clone ChEST240f10. [CR353861]	gb|CR353861		CR353861
A_87_P012361	0	ACAA1	Gallus gallus finished cDNA, clone ChEST906p4. [CR407020]	ens|ENSGALT00000009422|gb|CR407020|tc|TC260105|tc|TC276429	acetyl-Coenzyme A acyltransferase 1 (peroxisomal 3-oxoacyl-Coenzyme A thiolase)	ENSGALT00000009422
A_87_P022590	0		Gallus gallus finished cDNA, clone ChEST368i14. [BX934434]	gb|BX934434|gb|BU401312|tc|TC246679		BX934434
A_87_P024004	0	GAL1	Gallus gallus gallinacin 1 (GAL1), mRNA [NM_204993]	ref|NM_204993|ens|ENSGALT00000036713|ens|ENSGALT00000036714|gb|BX931239	gallinacin 1	NM_204993
A_87_P022602	0	RBBP8	Gallus gallus finished cDNA, clone ChEST51m2. [BX934409]	ens|ENSGALT00000024169|gb|BX934409|gb|XM_419158|tc|TC284057	retinoblastoma binding protein 8	ENSGALT00000024169
A_87_P020736	0	LOC771986	PREDICTED: Gallus gallus hypothetical protein LOC771986 (LOC771986), mRNA [XM_001235188]	gb|XM_001235188	hypothetical protein LOC771986	XM_001235188
A_87_P016931	0	GLT8D1	Gallus gallus finished cDNA, clone ChEST688f24. [CR385773]	gb|CR385773	glycosyltransferase 8 domain containing 1	CR385773
A_87_P013957	0		Gallus gallus finished cDNA, clone ChEST636m16. [CR390741]	gb|CR390741|tc|TC258125		CR390741
A_87_P003932	0	RAB30	PREDICTED: Gallus gallus similar to RAB30 (LOC419020), mRNA [XM_417213]	gb|XM_417213|tc|TC252667	RAB30, member RAS oncogene family	XM_417213
A_87_P023625	0		Gallus gallus finished cDNA, clone ChEST1028k8. [BX932151]	gb|BX932151|gb|BX931756|gb|DR419841|tc|TC279712		BX932151
A_87_P026834	0	TRMT61B	gPGC_EST09526 Embryonic gonadal PGC cDNA Library Gallus gallus cDNA 5', mRNA sequence [DR419684]	ens|ENSGALT00000014608|gb|DR419684|tc|TC273588|tc|TC296128	tRNA methyltransferase 61 homolog B (S. cerevisiae)	ENSGALT00000014608
A_87_P011830	0		Gallus gallus finished cDNA, clone ChEST238d19. [CR523109]	gb|CR523109		CR523109
A_87_P012726	0		Gallus gallus finished cDNA, clone ChEST737d15. [CR406521]	gb|CR406521|gb|BX933124|gb|BX929806|tc|TC230701		CR406521
A_87_P013206	0	WWC2	Gallus gallus finished cDNA, clone ChEST881e10. [CR405773]	ens|ENSGALT00000017356|gb|CR405773|gb|XM_420516|tc|TC263616	WW and C2 domain containing 2	ENSGALT00000017356
A_87_P014289	0		Gallus gallus finished cDNA, clone ChEST230g14. [CR390227]	gb|CR390227|gb|XM_416769|tc|TC264422|tc|TC295499		CR390227
A_87_P013327	0	LOC419038	Gallus gallus finished cDNA, clone ChEST892n16. [CR391625]	gb|CR391625|gb|BU316171|tc|TC242941|tc|TC283855	hypothetical gene supported by CR391625	CR391625
A_87_P018326	0	LOC422015	Gallus gallus finished cDNA, clone ChEST495d12. [CR352848]	ens|ENSGALT00000026809|gb|CR352848|gb|BX934399|tc|TC233643	similar to ENSANGP00000018456	ENSGALT00000026809
A_87_P012815	0	ERCC6L	Gallus gallus finished cDNA, clone ChEST758f12. [CR406382]	ens|ENSGALT00000006172|gb|CR406382|tc|TC284877	excision repair cross-complementing rodent repair deficiency, complementation group 6-like	ENSGALT00000006172
A_87_P012109	0		Gallus gallus finished cDNA, clone ChEST806g14. [CR407389]	gb|CR407389|tc|TC286648		CR407389
A_87_P016376	0		Gallus gallus finished cDNA, clone ChEST293c4. [CR386580]	gb|CR386580|tc|TC233266		CR386580
A_87_P007792	0	C1orf190	PREDICTED: Gallus gallus hypothetical LOC424608 (LOC424608), mRNA [XM_422445]	gb|XM_422445|tc|TC242497	chromosome 1 open reading frame 190	XM_422445
A_87_P013130	0		Gallus gallus finished cDNA, clone ChEST695c17. [CR405898]	gb|CR405898		CR405898
A_87_P023077	0	HGS	Gallus gallus finished cDNA, clone ChEST688m21. [BX933347]	ens|ENSGALT00000011691|gb|BX933347|gb|BX934246|gb|XM_426233	hepatocyte growth factor-regulated tyrosine kinase substrate	ENSGALT00000011691
A_87_P008705	0	SRL	Gallus gallus sarcalumenin (SRL), mRNA [NM_205329]	ref|NM_205329|gb|Z21720|gb|XM_001232278|tc|TC269895	sarcalumenin	NM_205329
A_87_P016713	0		Gallus gallus finished cDNA, clone ChEST1031n10. [CR386084]	gb|CR386084|gb|XM_422630|tc|TC230968		CR386084
A_87_P013336	0		Gallus gallus finished cDNA, clone ChEST799c20. [CR391610]	gb|CR391610|gb|AJ720586|tc|TC297919|tc|TC240992		CR391610
A_87_P024150	0	POP4	Gallus gallus processing of precursor 4, ribonuclease P/MRP subunit (S. cerevisiae) (POP4), mRNA [NM_001145914]	ref|NM_001145914|ens|ENSGALT00000039493|gb|BX930910|gb|BX932536	processing of precursor 4, ribonuclease P/MRP subunit (S. cerevisiae)	NM_001145914
A_87_P011926	0		Gallus gallus finished cDNA, clone ChEST791n14. [CR522985]	gb|CR522985|gb|CR391079|gb|CR386153|tc|TC274086		CR522985
A_87_P023162	0	PPFIA2	Gallus gallus finished cDNA, clone ChEST384n3. [BX933176]	ens|ENSGALT00000017834|gb|BX933176|gb|XM_416120|tc|TC232644	protein tyrosine phosphatase, receptor type, f polypeptide (PTPRF), interacting protein (liprin), alpha 2	ENSGALT00000017834
A_87_P022959	0	SLC9A3R2	Solute carrier family 9 isoform A3 reglatory factor 2 Fragment [Source:UniProtKB/TrEMBL;Acc:A7M7B7] [ENSGALT00000009002]	ens|ENSGALT00000009002|gb|BX933578|tc|TC291505|tc|TC235634	solute carrier family 9 (sodium/hydrogen exchanger), member 3 regulator 2	ENSGALT00000009002
A_87_P024031	0		Gallus gallus finished cDNA, clone ChEST703l8. [BX931147]	ens|ENSGALT00000039045|ens|ENSGALT00000006033|gb|BX931147|tc|TC262565		ENSGALT00000039045
A_87_P022721	0		U4/U6 small nuclear ribonucleoprotein Prp3 (Pre-mRNA-splicing factor 3) [Source:UniProtKB/Swiss-Prot;Acc:Q5ZJ85] [ENSGALT00000040621]	ens|ENSGALT00000040621|ens|ENSGALT00000023619|gb|BX934151|gb|CR524327		ENSGALT00000040621
A_87_P013287	0		Gallus gallus finished cDNA, clone ChEST239a12. [CR391690]	ens|ENSGALT00000001082|ens|ENSGALT00000023340|gb|CR391690|gb|BU364790		ENSGALT00000001082
A_87_P037843	0	PPARA	Gallus gallus peroxisome proliferator-activated receptor alpha (PPARA), mRNA [NM_001001464]	ref|NM_001001464|ens|ENSGALT00000023026|ens|ENSGALT00000037305|ens|ENSGALT00000037308	peroxisome proliferator-activated receptor alpha	NM_001001464
A_87_P012508	0		Gallus gallus finished cDNA, clone ChEST558d1. [CR406816]	ens|ENSGALT00000040609|gb|CR406816|gb|CR386858|tc|TC238085		ENSGALT00000040609
A_87_P021543	0		Gallus gallus finished cDNA, clone ChEST601n3. [BX950623]	gb|BX950623|tc|TC240713		BX950623
A_87_P013050	0		Gallus gallus finished cDNA, clone ChEST636d18. [CR406012]	gb|CR406012|tc|TC284222		CR406012
A_87_P012914	0	RAB40B	Gallus gallus finished cDNA, clone ChEST879p24. [CR406234]	ens|ENSGALT00000002349|gb|CR406234|gb|BX950715|tc|TC231968	RAB40B, member RAS oncogene family	ENSGALT00000002349
A_87_P029610	0	SIRT4	PREDICTED: Gallus gallus similar to Sirt4 protein (LOC416981), mRNA [XM_415273]	ens|ENSGALT00000011720|gb|XM_415273|tc|TC254167|tc|TC287649	sirtuin (silent mating type information regulation 2 homolog) 4 (S. cerevisiae)	ENSGALT00000011720
A_87_P013173	0		Gallus gallus finished cDNA, clone ChEST887g5. [CR405842]	gb|CR405842|tc|TC257292		CR405842
A_87_P018914	0		Gallus gallus finished cDNA, clone ChEST1009k15. [CR338689]	gb|CR338689|tc|TC259995		CR338689
A_87_P015375	0		Gallus gallus finished cDNA, clone ChEST264c18. [CR388570]	gb|CR388570|tc|NP1047713|ref|XM_001233542		CR388570
A_87_P015843	0		Gallus gallus finished cDNA, clone ChEST284e20. [CR387399]	gb|CR387399|tc|NP1049007		CR387399
A_87_P017877	0		Gallus gallus finished cDNA, clone ChEST126f11. [CR353533]	gb|CR353533|gb|XM_414894|tc|TC256927		CR353533
A_87_P029395	0	PROM1	Putative uncharacterized protein [Source:UniProtKB/TrEMBL;Acc:Q5ZLD8] [ENSGALT00000023402]	ens|ENSGALT00000023402|gb|XM_001232164|tc|TC279034	prominin 1	ENSGALT00000023402
A_87_P017866	0		Gallus gallus finished cDNA, clone ChEST128e8. [CR353548]	gb|CR353548|tc|TC231991|tc|TC274951		CR353548
A_87_P016065	0		Gallus gallus finished cDNA, clone ChEST125e14. [CR387056]	gb|CR387056|tc|TC231562		CR387056
A_87_P018851	0		Gallus gallus finished cDNA, clone ChEST1028d3. [CR338770]	gb|CR338770|tc|TC253387		CR338770
A_87_P001444	0	LOC422198	PREDICTED: Gallus gallus hypothetical LOC422198 (LOC422198), mRNA [XM_429925]	ens|ENSGALT00000032409|gb|XM_429925|tc|TC297650	hypothetical LOC422198	ENSGALT00000032409
A_87_P009449	0		Gallus gallus clone cDNA27AF, repeat region. [L48887]	gb|L48887|tc|NP1060742		L48887
A_87_P016640	0		Gallus gallus finished cDNA, clone ChEST252g6. [CR386208]	gb|CR386208|tc|TC233819		CR386208
A_87_P021756	0	CWC15	Gallus gallus finished cDNA, clone ChEST951o11. [BX936226]	ens|ENSGALT00000027813|gb|BX936226|gb|BX932596|gb|BX936078	CWC15 homolog (S. cerevisiae)	ENSGALT00000027813
A_87_P024637	0	HNMT	Gallus gallus finished cDNA, clone ChEST548f3. [BX929661]	ens|ENSGALT00000020209|gb|BX929661|gb|BX932177|gb|BX929352	histamine N-methyltransferase	ENSGALT00000020209
A_87_P021795	0	FABP5	Gallus gallus fatty acid binding protein 5 (FABP5), mRNA [NM_001006346]	ref|NM_001006346|ens|ENSGALT00000025421|gb|BX936126|gb|AJ720717	fatty acid binding protein 5	NM_001006346
A_87_P020769	0	EFCBP2	PREDICTED: Gallus gallus similar to neuronal calcium binding protein 2 (LOC415705), mRNA [XM_414072]	ens|ENSGALT00000005243|gb|XM_414072|tc|TC263608	EF-hand calcium binding protein 2	ENSGALT00000005243
A_87_P010734	0		Gallus gallus finished cDNA, clone ChEST712h12. [CR733395]	gb|CR733395|tc|TC233610|tc|TC297693|tc|TC248408		CR733395
A_87_P013558	0		Gallus gallus finished cDNA, clone ChEST258e6. [CR391303]	gb|CR391303|tc|TC277048		CR391303
A_87_P005431	0	ACTR8	PREDICTED: Gallus gallus hypothetical LOC415994 (LOC415994), mRNA [XM_414336]	ens|ENSGALT00000008651|gb|XM_414336|tc|TC286989	ARP8 actin-related protein 8 homolog (yeast)	ENSGALT00000008651
A_87_P016216	0		Gallus gallus finished cDNA, clone ChEST40d1. [CR386841]	gb|CR386841|tc|TC287213|tc|TC237693		CR386841
A_87_P012679	0	PDE4B	Gallus gallus phosphodiesterase 4B, cAMP-specific (phosphodiesterase E4 dunce homolog, Drosophila) (PDE4B), mRNA [NM_001031291]	ref|NM_001031291|gb|CR406588|gb|AJ720018|tc|TC228310	phosphodiesterase 4B, cAMP-specific (phosphodiesterase E4 dunce homolog, Drosophila)	NM_001031291
A_87_P009393	0	CALM1	Gallus gallus calmodulin 1 (phosphorylase kinase, delta) (CALM1), mRNA [NM_001110364]	ref|NM_001110364|ens|ENSGALT00000017373|ens|ENSGALT00000037622|gb|M18355	calmodulin 1 (phosphorylase kinase, delta)	NM_001110364
A_87_P011223	0	IFT81	Gallus gallus finished cDNA, clone ChEST206m22. [CR523998]	gb|CR523998|gb|XM_001233751|tc|TC266253|tc|TC237921	intraflagellar transport 81 homolog (Chlamydomonas)	CR523998
A_87_P016195	0		Gallus gallus finished cDNA, clone ChEST909p9. [CR386871]	gb|CR386871|gb|BU200977|tc|TC234320		CR386871
A_87_P023364	0		Gallus gallus finished cDNA, clone ChEST477p5. [BX932774]	gb|BX932774|tc|TC274020		BX932774
A_87_P024118	0	NUB1	Gallus gallus finished cDNA, clone ChEST63n10. [BX931006]	ens|ENSGALT00000009977|ens|ENSGALT00000038797|gb|BX931006|gb|XM_418538	negative regulator of ubiquitin-like proteins 1	ENSGALT00000009977
A_87_P011235	0		Gallus gallus finished cDNA, clone ChEST707m3. [CR523982]	gb|CR523982|gb|BU378644|tc|TC237966		CR523982
A_87_P013357	0		Gallus gallus finished cDNA, clone ChEST801i22. [CR391580]	ens|ENSGALT00000011712|gb|CR391580|tc|TC264340|tc|TC244556		ENSGALT00000011712
A_87_P004015	0	LOC422431	PREDICTED: Gallus gallus hypothetical LOC422431 (LOC422431), mRNA [XM_420399]	ens|ENSGALT00000015738|gb|XM_420399|tc|TC231356|tc|TC300170	hypothetical LOC422431	ENSGALT00000015738
A_87_P009314	0	TPM3	Chicken beta-tropomyosin 1 (BRT-1) mRNA, complete cds. [M64288]	gb|M64288|gb|M23082|gb|K02446|tc|TC238154	tropomyosin 3	M64288
A_87_P003650	0		PREDICTED: Gallus gallus similar to SART3 protein (LOC416890), mRNA [XM_415181]	ens|ENSGALT00000038892|ens|ENSGALT00000038897|ens|ENSGALT00000007806|gb|XM_415181		ENSGALT00000038892
A_87_P028743	0	SLC22A2	PREDICTED: Gallus gallus similar to apical organic cation transporter (LOC421583), mRNA [XM_419621]	ens|ENSGALT00000018976|ens|ENSGALT00000031821|gb|XM_419621	solute carrier family 22 (organic cation transporter), member 2	ENSGALT00000018976
A_87_P017467	0		Gallus gallus finished cDNA, clone ChEST263o10. [CR354217]	gb|CR354217|tc|TC232134		CR354217
A_87_P021852	0		Gallus gallus finished cDNA, clone ChEST438n11. [BX935988]	gb|BX935988|tc|TC264096		BX935988
A_87_P016046	0		Gallus gallus finished cDNA, clone ChEST495n8. [CR387092]	gb|CR387092|tc|TC251609		CR387092
A_87_P016786	0		Gallus gallus finished cDNA, clone ChEST180a13. [CR385976]	gb|CR385976|gb|XM_417351|tc|TC245913|tc|TC301336		CR385976
A_87_P012176	0	CLPTM1L	Gallus gallus CLPTM1-like (CLPTM1L), mRNA [NM_001012864]	ref|NM_001012864|ens|ENSGALT00000021546|gb|CR407287|gb|AJ720094	CLPTM1-like	NM_001012864
A_87_P056916	0	PKM2	Gallus gallus pyruvate kinase, muscle (PKM2), mRNA [NM_205469]	ref|NM_205469|ens|ENSGALT00000034751|ens|ENSGALT00000003100|gb|J00903	pyruvate kinase, muscle	NM_205469
A_87_P056696	0	UCP3	Gallus gallus uncoupling protein 3 (mitochondrial, proton carrier) (UCP3), nuclear gene encoding mitochondrial protein, mRNA [NM_204107]	ref|NM_204107|ens|ENSGALT00000027985|gb|AF287144|gb|AB088685	uncoupling protein 3 (mitochondrial, proton carrier)	NM_204107
A_87_P022732	0		Gallus gallus finished cDNA, clone ChEST265j18. [BX934132]	ens|ENSGALT00000026501|gb|BX934132|gb|BX931671|gb|BX931331		ENSGALT00000026501
A_87_P008781	0	RNF13	Gallus gallus ring finger protein 13 (RNF13), mRNA [NM_205355]	ref|NM_205355|ens|ENSGALT00000038908|ens|ENSGALT00000016951|gb|X95455	ring finger protein 13	NM_205355
A_87_P011951	0		Gallus gallus finished cDNA, clone ChEST743l10. [CR522950]	gb|CR522950		CR522950
A_87_P009248	0	TGFB2	Gallus gallus transforming growth factor, beta 2 (TGFB2), mRNA [NM_001031045]	ref|NM_001031045|ens|ENSGALT00000015664|ens|ENSGALT00000031945|tc|TC248420	transforming growth factor, beta 2	NM_001031045
A_87_P017533	0		Gallus gallus finished cDNA, clone ChEST386h2. [CR354121]	gb|CR354121|tc|TC261352		CR354121
A_87_P023505	0	BATF3	Gallus gallus finished cDNA, clone ChEST598e24. [BX932427]	gb|BX932427|gb|BX932508|tc|TC233919|ref|XM_419428	basic leucine zipper transcription factor, ATF-like 3	BX932427
A_87_P011259	0		Gallus gallus finished cDNA, clone ChEST665j1. [CR523949]	gb|CR523949		CR523949
A_87_P017661	0	UBOX5	Gallus gallus finished cDNA, clone ChEST366k16. [CR353904]	ens|ENSGALT00000025784|gb|CR353904|gb|XM_420878|tc|TC231406	U-box domain containing 5	ENSGALT00000025784
A_87_P022682	0	GINS3	Gallus gallus finished cDNA, clone ChEST441g10. [BX934226]	ens|ENSGALT00000001294|gb|BX934226|gb|BX933984|tc|TC264791	GINS complex subunit 3 (Psf3 homolog)	ENSGALT00000001294
A_87_P010752	0		Gallus gallus finished cDNA, clone ChEST918j9. [CR733336]	gb|CR733336|tc|TC236737		CR733336
A_87_P014036	0		Gallus gallus finished cDNA, clone ChEST466p18. [CR390612]	gb|CR390612|gb|CR390163|gb|XM_419660|tc|NP1046090		CR390612
A_87_P007581	0	SECISBP2L	PREDICTED: Gallus gallus similar to Protein KIAA0256 (LOC415435), mRNA [XM_413816]	gb|XM_413816|gb|XM_001233506|tc|TC279120	SECIS binding protein 2-like	XM_413816
A_87_P008884	0	FMN1	Gallus gallus formin 1 (FMN1), mRNA [NM_204423]	ref|NM_204423|ens|ENSGALT00000015826|ens|ENSGALT00000037920|gb|X62681	formin 1	NM_204423
A_87_P018108	0		Gallus gallus finished cDNA, clone ChEST136p14. [CR353189]	gb|CR353189|gb|CR338779|tc|TC290766|tc|TC232105		CR353189
A_87_P037649	0	FABP1	Gallus gallus fatty acid binding protein 1, liver (FABP1), mRNA [NM_204192]	ref|NM_204192|ens|ENSGALT00000025686|gb|EU049889|gb|AF380999	fatty acid binding protein 1, liver	NM_204192
A_87_P021111	0	PLAC8	BX267671 AGENAE Gallus gallus multi-tissues normalized and once-subtracted cDNA library (gcal) Gallus gallus cDNA clone gcal0012.c.15 5prim, mRNA sequence [BX267671]	ens|ENSGALT00000032184|gb|BX267671|tc|TC279079|ref|XM_420562	placenta-specific 8	ENSGALT00000032184
A_87_P013418	0		Gallus gallus finished cDNA, clone ChEST770g13. [CR391491]	gb|CR391491|tc|TC236903		CR391491
A_87_P021690	0	KCNRG	Gallus gallus finished cDNA, clone ChEST987f2. [BX950320]	gb|BX950320|tc|TC231169	potassium channel regulator	BX950320
A_87_P023347	0		Gallus gallus finished cDNA, clone ChEST710o16. [BX932802]	gb|BX932802|tc|TC235266|tc|TC281457		BX932802
A_87_P014495	0		Gallus gallus finished cDNA, clone ChEST1013o20. [CR389918]	gb|CR389918|tc|TC264948		CR389918
A_87_P015221	0	KIAA0319L	Gallus gallus finished cDNA, clone ChEST689k23. [CR388810]	gb|CR388810|gb|XM_417781|tc|TC239435	KIAA0319-like	CR388810
A_87_P023375	0	NRXN3	Gallus gallus finished cDNA, clone ChEST474d2. [BX932758]	ens|ENSGALT00000017127|gb|BX932758|tc|TC242648|tc|TC284157	neurexin 3	ENSGALT00000017127
A_87_P016184	0		Gallus gallus finished cDNA, clone ChEST40j2. [CR386884]	gb|CR386884|tc|TC235134|tc|TC260263		CR386884
A_87_P012919	0		Gallus gallus finished cDNA, clone ChEST885n13. [CR406228]	gb|CR406228|gb|BX931730|tc|TC236614|tc|TC296326		CR406228
A_87_P013753	0		Gallus gallus finished cDNA, clone ChEST191k14. [CR391063]	gb|CR391063|tc|TC235561		CR391063
A_87_P016058	0		Gallus gallus finished cDNA, clone ChEST121j15. [CR387070]	ens|ENSGALT00000003640|gb|CR387070|gb|CR406931|gb|CR390389		ENSGALT00000003640
A_87_P012268	0		Gallus gallus finished cDNA, clone ChEST752e16. [CR407147]	gb|CR407147|tc|TC259123|tc|TC299635|tc|TC251434		CR407147
A_87_P144893	0	THRSP	Gallus gallus thyroid hormone responsive (SPOT14 homolog, rat) (THRSP), mRNA [NM_213577]	ref|NM_213577|ens|ENSGALT00000027917|gb|BX932096|gb|AY568628	thyroid hormone responsive (SPOT14 homolog, rat)	NM_213577
A_87_P003218	0		Q6PGM5_MOUSE (Q6PGM5) Gcn1l1 protein (Fragment), partial (10%) [TC260460]	ens|ENSGALT00000011789|tc|TC260460		ENSGALT00000011789
A_87_P013153	0	C17orf67	Gallus gallus finished cDNA, clone ChEST886o16. [CR405869]	ens|ENSGALT00000041341|gb|CR405869|gb|CR391037|gb|XM_429510	chromosome 17 open reading frame 67	ENSGALT00000041341
A_87_P014165	0		Gallus gallus finished cDNA, clone ChEST275g24. [CR390424]	gb|CR390424|gb|CO760250|tc|TC252760		CR390424
A_87_P024778	0	LRRC59	Gallus gallus leucine rich repeat containing 59 (LRRC59), mRNA [NM_001012570]	ref|NM_001012570|ens|ENSGALT00000031387|ens|ENSGALT00000012441|gb|BX929298	leucine rich repeat containing 59	NM_001012570
A_87_P015600	0		Gallus gallus finished cDNA, clone ChEST532o15. [CR387745]	gb|CR387745|tc|TC238567		CR387745
A_87_P013858	0		Gallus gallus finished cDNA, clone ChEST397i15. [CR390904]	gb|CR390904|tc|TC245710		CR390904
A_87_P015119	0		Gallus gallus finished cDNA, clone ChEST322d23. [CR388956]	gb|CR388956|tc|TC288277		CR388956
A_87_P023286	0		Gallus gallus finished cDNA, clone ChEST915e12. [BX932894]	ens|ENSGALT00000021758|gb|BX932894|gb|BX934270|gb|BU201737		ENSGALT00000021758
A_87_P003729	0	CNR1	Gallus gallus cannabinoid receptor 1 (brain) (CNR1), mRNA [NM_001038652]	ref|NM_001038652|tc|TC291203	cannabinoid receptor 1 (brain)	NM_001038652
A_87_P027450	0	PPRC1	PREDICTED: Gallus gallus similar to Pprc1 protein (LOC423848), mRNA [XM_421717]	gb|XM_421717|tc|TC274947|tc|TC251602	peroxisome proliferator-activated receptor gamma, coactivator-related 1	XM_421717
A_87_P129698	0	GART	Gallus gallus phosphoribosylglycinamide formyltransferase, phosphoribosylglycinamide synthetase, phosphoribosylaminoimidazole synthetase (GART), mRNA [NM_001001469]	ref|NM_001001469|ens|ENSGALT00000025758|ens|ENSGALT00000036762|gb|FJ977572	phosphoribosylglycinamide formyltransferase, phosphoribosylglycinamide synthetase, phosphoribosylaminoimidazole synthetase	NM_001001469
A_87_P001628	0	EDN1	PREDICTED: Gallus gallus similar to preproendothelin-1 (LOC420854), mRNA [XM_418943]	ens|ENSGALT00000020785|gb|XM_418943|tc|TC289627	endothelin 1	ENSGALT00000020785
A_87_P009511	0	P4HB	Protein disulfide-isomerase Precursor (PDI)(EC 5.3.4.1)(Prolyl 4-hydroxylase subunit beta)(Cellular thyroid hormone-binding protein)(Retina cognin)(R-cognin) [Source:UniProtKB/Swiss-Prot;Acc:P09102] [ENSGALT00000011703]	ens|ENSGALT00000011703|gb|L11147|gb|X13110|gb|CR353567	procollagen-proline, 2-oxoglutarate 4-dioxygenase (proline 4-hydroxylase), beta polypeptide	ENSGALT00000011703
A_87_P023125	0		Gallus gallus finished cDNA, clone ChEST508p18. [BX933274]	ens|ENSGALT00000004366|gb|BX933274|gb|XM_418128|tc|TC271283		ENSGALT00000004366
A_87_P022368	0	NAPG	Gallus gallus finished cDNA, clone ChEST153f7. [BX934869]	ens|ENSGALT00000022579|gb|BX934869|tc|TC282312|tc|TC246946	N-ethylmaleimide-sensitive factor attachment protein, gamma	ENSGALT00000022579
A_87_P022608	0		Gallus gallus finished cDNA, clone ChEST660c13. [BX934401]	gb|BX934401|tc|TC237706		BX934401
A_87_P018829	0		Gallus gallus finished cDNA, clone ChEST965a22. [CR338805]	gb|CR338805|tc|TC248734		CR338805
A_87_P014874	0		Gallus gallus finished cDNA, clone ChEST983i11. [CR389358]	gb|CR389358|tc|TC251346		CR389358
A_87_P014742	0	NECAP1	Gallus gallus finished cDNA, clone ChEST864a5. [CR389569]	gb|CR389569|gb|BX935136|gb|BX932228|gb|BX932268	NECAP endocytosis associated 1	CR389569
A_87_P016719	0		Gallus gallus finished cDNA, clone ChEST1035j1. [CR386070]	gb|CR386070|gb|CR524068|gb|CR390212|tc|TC252285		CR386070
A_87_P011267	0	ZNF767	Gallus gallus zinc finger family member 767 (ZNF767), mRNA [NM_001012849]	ref|NM_001012849|ens|ENSGALT00000039361|gb|CR523939|gb|AJ720870	zinc finger family member 767	NM_001012849
A_87_P014420	0		Gallus gallus finished cDNA, clone ChEST916o15. [CR390018]	gb|CR390018|tc|TC282641		CR390018
A_87_P023027	0	C17orf62	Gallus gallus finished cDNA, clone ChEST661d23. [BX933442]	ens|ENSGALT00000002445|gb|BX933442|gb|BX950273|gb|XM_415607	chromosome 17 open reading frame 62	ENSGALT00000002445
A_87_P014303	0		Gallus gallus finished cDNA, clone ChEST934l11. [CR390204]	gb|CR390204|tc|TC237835|tc|TC296942		CR390204
A_87_P004739	0	STON2	BC069389 stonin 2 {Homo sapiens} (exp=-1; wgp=0; cg=0), partial (12%) [TC279281]	ens|ENSGALT00000017215|tc|TC279281	stonin 2	ENSGALT00000017215
A_87_P007214	0	PGBD3	PREDICTED: Gallus gallus excision repair cross-complementing rodent repair deficiency, complementation group 6 (ERCC6), mRNA [XM_421656]	gb|XM_421656|tc|TC288523	piggyBac transposable element derived 3	XM_421656
A_87_P012399	0		Gallus gallus finished cDNA, clone ChEST993g1. [CR406972]	gb|CR406972		CR406972
A_87_P021600	0		Gallus gallus finished cDNA, clone ChEST800i15. [BX950520]	gb|BX950520|gb|CR406851|gb|XM_001233253|tc|TC231453		BX950520
A_87_P019223	0	LOC770975	PREDICTED: Gallus gallus similar to serologically defined colon cancer antigen 3 (LOC770975), mRNA [XM_001234293]	gb|XM_001234293	similar to serologically defined colon cancer antigen 3	XM_001234293
A_87_P014065	0		Gallus gallus finished cDNA, clone ChEST661b11. [CR390570]	gb|CR390570|tc|TC262878		CR390570
A_87_P014052	0		Gallus gallus finished cDNA, clone ChEST47k15. [CR390587]	gb|CR390587|gb|BU220932|tc|TC251636		CR390587
A_87_P023824	0	SLC45A1	Gallus gallus finished cDNA, clone ChEST545b8. [BX931685]	gb|BX931685|tc|TC251579	solute carrier family 45, member 1	BX931685
A_87_P023689	0		Gallus gallus finished cDNA, clone ChEST417e21. [BX932023]	gb|BX932023|tc|TC242107		BX932023
A_87_P012436	0	CREB3L2	Gallus gallus finished cDNA, clone ChEST933p12. [CR406915]	ens|ENSGALT00000021004|gb|CR406915|tc|TC250273|tc|TC286559	cAMP responsive element binding protein 3-like 2	ENSGALT00000021004
(+)E1A_r60_a104	1
A_87_P023964	0	LOC420860	Gallus gallus finished cDNA, clone ChEST653n22. [BX931360]	ens|ENSGALT00000020839|gb|BX931360|gb|BX930895|gb|BX932700	hypothetical LOC420860	ENSGALT00000020839
A_87_P023510	0	TCTEX1D2	Gallus gallus finished cDNA, clone ChEST598g5. [BX932411]	gb|BX932411|gb|DR411278|tc|TC237058|tc|TC239418	Tctex1 domain containing 2	BX932411
A_87_P017874	0	RPE	Gallus gallus finished cDNA, clone ChEST126e1. [CR353537]	ens|ENSGALT00000033959|gb|CR353537|tc|TC238341|tc|TC240177	ribulose-5-phosphate-3-epimerase	ENSGALT00000033959
A_87_P016988	0		Gallus gallus finished cDNA, clone ChEST876m10. [CR385685]	gb|CR385685|tc|TC291810|tc|TC268822		CR385685
A_87_P016076	0	C2orf33	Gallus gallus finished cDNA, clone ChEST431l6. [CR387041]	gb|CR387041|gb|XM_001233529|tc|TC247661	chromosome 2 open reading frame 33	CR387041
A_87_P003555	0		Q4LDG9_HUMAN (Q4LDG9) Axonemal dynein light chain, partial (54%) [TC275147]	ens|ENSGALT00000015105|tc|TC275147		ENSGALT00000015105
A_87_P014114	0		Gallus gallus finished cDNA, clone ChEST785n15. [CR390496]	gb|CR390496		CR390496
A_87_P010846	0		Gallus gallus finished cDNA, clone ChEST962g19. [CR733020]	gb|CR733020|tc|TC282310		CR733020
A_87_P015635	0		Gallus gallus finished cDNA, clone ChEST70k1. [CR387693]	gb|CR387693|gb|BU132225|tc|TC231311		CR387693
A_87_P016969	0		Gallus gallus finished cDNA, clone ChEST577l22. [CR385712]	gb|CR385712|tc|TC292632		CR385712
A_87_P021439	0		Gallus gallus finished cDNA, clone ChEST773j15. [BX950814]	gb|BX950814|gb|BX931833|tc|NP1048252|tc|TC252487		BX950814
A_87_P012026	0		Gallus gallus finished cDNA, clone ChEST664l1. [CR407514]	gb|CR407514		CR407514
A_87_P018919	0		Gallus gallus finished cDNA, clone ChEST1010f21. [CR338684]	gb|CR338684|tc|TC266128		CR338684
A_87_P012444	0	PLEKHQ1	Gallus gallus finished cDNA, clone ChEST918o5. [CR406906]	gb|CR406906	pleckstrin homology domain containing, family Q member 1	CR406906
A_87_P021478	0	THYN1	Gallus gallus thymocyte nuclear protein 1 (THYN1), mRNA [NM_204287]	ref|NM_204287|ens|ENSGALT00000002324|gb|BX950750|gb|U34350	thymocyte nuclear protein 1	NM_204287
A_87_P012960	0	BRWD1	Gallus gallus finished cDNA, clone ChEST844p8. [CR406169]	ens|ENSGALT00000025882|gb|CR406169|gb|XM_416730|tc|TC246375	bromodomain and WD repeat domain containing 1	ENSGALT00000025882
A_87_P018403	0		Gallus gallus finished cDNA, clone ChEST39a12. [CR352731]	gb|CR352731|tc|TC234171		CR352731
A_87_P016525	0		Gallus gallus finished cDNA, clone ChEST929m16. [CR386372]	gb|CR386372|tc|TC232995		CR386372
A_87_P022971	0		Gallus gallus finished cDNA, clone ChEST42h4. [BX933556]	gb|BX933556		BX933556
A_87_P015324	0		Gallus gallus finished cDNA, clone ChEST855m19. [CR388659]	gb|CR388659|tc|TC240630		CR388659
A_87_P012329	0	THOC2	Gallus gallus finished cDNA, clone ChEST395k13. [CR407061]	gb|CR407061|gb|XM_420332|tc|TC270958|tc|TC287554	THO complex 2	CR407061
A_87_P014797	0		Gallus gallus finished cDNA, clone ChEST984m24. [CR389471]	gb|CR389471|tc|TC286950		CR389471
A_87_P012787	0		Gallus gallus finished cDNA, clone ChEST836f20. [CR406422]	gb|CR406422|tc|TC263121		CR406422
A_87_P014204	0		Gallus gallus finished cDNA, clone ChEST942j8. [CR390364]	gb|CR390364|gb|XM_419261|tc|TC256300|tc|TC254245		CR390364
A_87_P011417	0		Gallus gallus finished cDNA, clone ChEST956m20. [CR523721]	gb|CR523721		CR523721
A_87_P023774	0		Gallus gallus finished cDNA, clone ChEST800l12. [BX931815]	gb|BX931815		BX931815
A_87_P013889	0		Gallus gallus finished cDNA, clone ChEST969a15. [CR390852]	gb|CR390852|gb|XM_416305|tc|TC270022|tc|TC249998		CR390852
A_87_P019329	0	BMF	testis_EST01172 Testis cDNA Library Gallus gallus cDNA 3', mRNA sequence [CO770075]	gb|CO770075	Bcl2 modifying factor	CO770075
A_87_P013952	0		Gallus gallus finished cDNA, clone ChEST638j6. [CR390748]	gb|CR390748|tc|TC263505		CR390748
A_87_P014933	0	UBL3	Gallus gallus ubiquitin-like 3 (UBL3), mRNA [NM_001012829]	ref|NM_001012829|ens|ENSGALT00000027597|gb|CR389264|gb|AJ720621	ubiquitin-like 3	NM_001012829
A_87_P012086	0		Gallus gallus finished cDNA, clone ChEST716j18. [CR407417]	gb|CR407417|gb|XM_421265|tc|TC266655		CR407417
A_87_P012997	0		Gallus gallus finished cDNA, clone ChEST970j8. [CR406107]	gb|CR406107|tc|TC277033		CR406107
A_87_P015503	0	PPIL3	Gallus gallus peptidylprolyl isomerase (cyclophilin)-like 3 (PPIL3), mRNA [NM_001008475]	ref|NM_001008475|ens|ENSGALT00000013390|gb|CR387884|gb|AJ719632	peptidylprolyl isomerase (cyclophilin)-like 3	NM_001008475
A_87_P017656	0		Gallus gallus finished cDNA, clone ChEST365g4. [CR353913]	gb|CR353913		CR353913
A_87_P000386	0	MKL2	PREDICTED: Gallus gallus MKL [XM_414735]	gb|XM_414735|tc|TC278548	MKL/myocardin-like 2	XM_414735
A_87_P022618	0	PCBP3	Gallus gallus finished cDNA, clone ChEST666m1. [BX934381]	ens|ENSGALT00000021483|ens|ENSGALT00000021485|ens|ENSGALT00000021482|gb|BX934381	poly(rC) binding protein 3	ENSGALT00000021483
A_87_P016392	0		Gallus gallus finished cDNA, clone ChEST770b22. [CR386557]	gb|CR386557|gb|DR410774|tc|TC237499		CR386557
A_87_P024780	0		Gallus gallus finished cDNA, clone ChEST188e12. [BX929295]	ens|ENSGALT00000009855|gb|BX929295|tc|TC247535		ENSGALT00000009855
A_87_P019653	0	KIAA0922	PREDICTED: Gallus gallus hypothetical LOC422400 (LOC422400), mRNA [XM_420366]	ens|ENSGALT00000015021|gb|XM_420366|tc|TC262647	KIAA0922	ENSGALT00000015021
A_87_P023549	0	CCNF	Gallus gallus finished cDNA, clone ChEST318c4. [BX932313]	ens|ENSGALT00000014982|gb|BX932313|gb|BX934373|tc|TC231645	cyclin F	ENSGALT00000014982
A_87_P013695	0		Gallus gallus finished cDNA, clone ChEST696p4. [CR391140]	gb|CR391140|tc|TC264471		CR391140
A_87_P011485	0	PANK1	Gallus gallus finished cDNA, clone ChEST757d20. [CR523632]	ens|ENSGALT00000010382|gb|CR523632|gb|XM_421664|tc|TC282784	pantothenate kinase 1	ENSGALT00000010382
A_87_P024047	0		Gallus gallus finished cDNA, clone ChEST204m1. [BX931127]	gb|BX931127|tc|TC235139		BX931127
A_87_P024154	0		Gallus gallus finished cDNA, clone ChEST377d19. [BX930892]	ens|ENSGALT00000015487|gb|BX930892|gb|XM_421997|tc|TC284609		ENSGALT00000015487
A_87_P012378	0	LOC416622	Gallus gallus finished cDNA, clone ChEST1004m23. [CR406999]	gb|CR406999	similar to putative endoplasmic reticulum protein family member, with at least 7 transmembrane domains, of ancient origin (53.1 kD) (1F495)	CR406999
A_87_P018198	0		Gallus gallus finished cDNA, clone ChEST897b7. [CR353043]	gb|CR353043|tc|TC293924		CR353043
A_87_P016533	0		Gallus gallus finished cDNA, clone ChEST933f5. [CR386359]	gb|CR386359|gb|BX932551		CR386359
A_87_P015247	0		Gallus gallus finished cDNA, clone ChEST573p9. [CR388773]	gb|CR388773|gb|BU383108|tc|TC268493		CR388773
A_87_P014924	0		Gallus gallus finished cDNA, clone ChEST115n14. [CR389284]	gb|CR389284|gb|BU139467|tc|TC255573		CR389284
A_87_P024768	0	RPL3L	Gallus gallus finished cDNA, clone ChEST982j14. [BX929329]	gb|BX929329|gb|BX935844|tc|TC230320|ref|XM_414843	ribosomal protein L3-like	BX929329
A_87_P008436	0		Skeletal muscle sodium channel Fragment [Source:UniProtKB/TrEMBL;Acc:Q6BDY1] [ENSGALT00000009920]	ens|ENSGALT00000009920|tc|NP1227598		ENSGALT00000009920
A_87_P018687	0	AMY2A	Gallus gallus finished cDNA, clone ChEST946b5. [CR338997]	gb|CR338997|tc|TC262418	amylase, alpha 2A; pancreatic	CR338997
A_87_P023323	0		Gallus gallus finished cDNA, clone ChEST270b19. [BX932837]	gb|BX932837|gb|BU223823|tc|TC266325|tc|TC251860		BX932837
A_87_P011965	0		Gallus gallus finished cDNA, clone ChEST747p13. [CR522932]	gb|CR522932		CR522932
A_87_P023452	0	DIABLO	Gallus gallus finished cDNA, clone ChEST629p1. [BX932562]	ens|ENSGALT00000007031|gb|BX932562|tc|TC233599|tc|TC239996	diablo homolog (Drosophila)	ENSGALT00000007031
A_87_P012749	0		Gallus gallus finished cDNA, clone ChEST960g18. [CR406483]	gb|CR406483		CR406483
A_87_P024315	0	COIL	Gallus gallus finished cDNA, clone ChEST624c24. [BX930401]	ens|ENSGALT00000004998|gb|BX930401|gb|XM_415654|tc|TC261980	coilin	ENSGALT00000004998
A_87_P007211	0		PREDICTED: Gallus gallus similar to InaD-like protein (LOC424682), mRNA [XR_027088]	ens|ENSGALT00000017789|gb|XR_027088|tc|TC293862		ENSGALT00000017789
A_87_P014920	0		Gallus gallus finished cDNA, clone ChEST114h1. [CR389289]	gb|CR389289|tc|TC231491		CR389289
A_87_P011690	0	PMP2	Gallus gallus finished cDNA, clone ChEST879i3. [CR523331]	ens|ENSGALT00000025428|gb|CR523331|gb|BX935863|gb|CO759994	peripheral myelin protein 2	ENSGALT00000025428
A_87_P009827	0	F10	Gallus gallus coagulation factor X (F10), mRNA [NM_205022]	ref|NM_205022|gb|D00844|tc|TC229106	coagulation factor X	NM_205022
A_87_P018301	0		Gallus gallus finished cDNA, clone ChEST397p8. [CR352882]	gb|CR352882|tc|TC236348		CR352882
A_87_P017081	0		Gallus gallus finished cDNA, clone ChEST373p21. [CR385542]	gb|CR385542|tc|TC294672|tc|TC241176|tc|TC261147		CR385542
A_87_P009278	0	RHO	Gallus gallus rhodopsin (opsin 2, rod pigment) (retinitis pigmentosa 4, autosomal dominant) (RHO), mRNA [NM_205490]	ref|NM_205490|ens|ENSGALT00000004492|gb|M92038|tc|TC228912	rhodopsin (opsin 2, rod pigment) (retinitis pigmentosa 4, autosomal dominant)	NM_205490
A_87_P023496	0		Gallus gallus finished cDNA, clone ChEST623g16. [BX932442]	gb|BX932442|tc|TC284549		BX932442
A_87_P021450	0	GRTP1	Gallus gallus finished cDNA, clone ChEST715n21. [BX950796]	gb|BX950796|tc|TC243529|ref|XM_416941	growth hormone regulated TBC protein 1	BX950796
A_87_P006840	0	LOC423301	PREDICTED: Gallus gallus hypothetical LOC423301 (LOC423301), mRNA [XM_430041]	gb|XM_430041	hypothetical LOC423301	XM_430041
A_87_P022016	0		Gallus gallus finished cDNA, clone ChEST328j13. [BX935662]	gb|BX935662|tc|TC273141		BX935662
A_87_P008339	0	C12orf45	PREDICTED: Gallus gallus hypothetical LOC418079 (LOC418079), mRNA [XM_416315]	gb|XM_416315	chromosome 12 open reading frame 45	XM_416315
A_87_P011070	0		Gallus gallus finished cDNA, clone ChEST904o3. [CR524190]	gb|CR524190|tc|TC273161		CR524190
A_87_P001277	0	ARRDC4	PREDICTED: Gallus gallus similar to Arrestin domain containing 4 (LOC415509), mRNA [XM_413881]	ens|ENSGALT00000011347|gb|XM_413881|tc|TC284800	arrestin domain containing 4	ENSGALT00000011347
A_87_P016740	0		Gallus gallus finished cDNA, clone ChEST217m11. [CR386037]	gb|CR386037|gb|CO766200|tc|TC270178		CR386037
A_87_P012640	0		Gallus gallus finished cDNA, clone ChEST901i3. [CR406645]	gb|CR406645		CR406645
A_87_P022709	0		Gallus gallus finished cDNA, clone ChEST443o10. [BX934176]	gb|BX934176|tc|TC245777		BX934176
A_87_P015661	0		Gallus gallus finished cDNA, clone ChEST668l10. [CR387652]	ens|ENSGALT00000019339|gb|CR387652|gb|CO635378|tc|TC242646		ENSGALT00000019339
A_87_P009702	0	PRKAG3	Gallus gallus protein kinase, AMP-activated, gamma 3 non-catalytic subunit (PRKAG3), mRNA [NM_001031258]	ref|NM_001031258|ens|ENSGALT00000038233|ens|ENSGALT00000018532|gb|DQ079814	protein kinase, AMP-activated, gamma 3 non-catalytic subunit	NM_001031258
A_87_P012993	0	MTCH2	Gallus gallus mitochondrial carrier homolog 2 (C. elegans) (MTCH2), nuclear gene encoding mitochondrial protein, mRNA [NM_204808]	ref|NM_204808|gb|CR406115|gb|AB034953|tc|TC230964	mitochondrial carrier homolog 2 (C. elegans)	NM_204808
A_87_P024008	0	CIDEA	Gallus gallus finished cDNA, clone ChEST677b22. [BX931231]	ens|ENSGALT00000000024|gb|BX931231|gb|XM_001231716|tc|TC243250	cell death-inducing DFFA-like effector a	ENSGALT00000000024
A_87_P004296	0	RAB3IL1	PREDICTED: Gallus gallus similar to RAB3A interacting protein (rabin3)-like 1 (LOC423123), mRNA [XM_421054]	ens|ENSGALT00000011657|gb|XM_421054|tc|TC269272	RAB3A interacting protein (rabin3)-like 1	ENSGALT00000011657
A_87_P017813	0	LOC415726	Gallus gallus finished cDNA, clone ChEST230g7. [CR353629]	gb|CR353629|gb|CR388847|tc|TC273197|tc|TC231684	similar to selectin ligand interactor cytoplasmic-1	CR353629
A_87_P018884	0		Gallus gallus finished cDNA, clone ChEST1012p20. [CR338725]	gb|CR338725|tc|TC243977		CR338725
A_87_P009768	0	LOC396009	Gallus gallus slow muscle troponin T (LOC396009), mRNA [NM_205114]	ref|NM_205114|gb|D85105|gb|BX935200|tc|TC231546	slow muscle troponin T	NM_205114
A_87_P011427	0		Gallus gallus finished cDNA, clone ChEST941i15. [CR523705]	gb|CR523705|gb|CR339019		CR523705
A_87_P129598	0	CAPN1	Gallus gallus calpain 1, (mu/I) large subunit (CAPN1), mRNA [NM_205303]	ref|NM_205303|ens|ENSGALT00000016557|gb|FJ232589|gb|EF507731	calpain 1, (mu/I) large subunit	NM_205303
A_87_P023108	0		Gallus gallus finished cDNA, clone ChEST695n15. [BX933302]	gb|BX933302		BX933302
A_87_P014853	0	RCJMB04_6c15	Gallus gallus ubiquitin-conjugating enzyme E2G 1 (UBC7 homolog, yeast) (UBE2G1), mRNA [NM_001080883]	ref|NM_001080883|gb|CR389392|gb|AJ719756|tc|TC248724	ubiquitin-conjugating enzyme E2G 1 (UBC7 homolog, yeast)	NM_001080883
A_87_P023218	0		Gallus gallus finished cDNA, clone ChEST1006d23. [BX933071]	gb|BX933071|gb|BX930161|gb|CR352700|gb|DR415744		BX933071
A_87_P019291	0	TTLL2	PREDICTED: Gallus gallus similar to RP3-366N23.3 (LOC421566), mRNA [XM_419607]	gb|XM_419607|tc|TC273412|tc|TC239847|tc|TC302182	tubulin tyrosine ligase-like family, member 2	XM_419607
A_87_P024103	0		Gallus gallus finished cDNA, clone ChEST210h10. [BX931032]	gb|BX931032|tc|TC239682		BX931032
A_87_P012042	0	LOC415755	Gallus gallus finished cDNA, clone ChEST141h24. [CR407486]	gb|CR407486|gb|BX935372|gb|BX934308|gb|BX932140	similar to RIKEN cDNA 1600014C10	CR407486
A_87_P017289	0	MAPK8IP3	Gallus gallus finished cDNA, clone ChEST543b18. [CR385193]	ens|ENSGALT00000002721|ens|ENSGALT00000039239|gb|CR385193|gb|CR387257	mitogen-activated protein kinase 8 interacting protein 3	ENSGALT00000002721
A_87_P023290	0	ZMYND11	Gallus gallus finished cDNA, clone ChEST1001b10. [BX932883]	ens|ENSGALT00000010650|gb|BX932883|gb|XM_418557|tc|TC268535	zinc finger, MYND domain containing 11	ENSGALT00000010650
A_87_P026629	0	GP1BB	603766689F1 CSEQRBN13 Gallus gallus cDNA clone ChEST693b24 5', mRNA sequence [BU448826]	gb|BU448826	glycoprotein Ib (platelet), beta polypeptide	BU448826
A_87_P024291	0		Gallus gallus finished cDNA, clone ChEST633p2. [BX930451]	ens|ENSGALT00000008337|gb|BX930451		ENSGALT00000008337
A_87_P014409	0		Gallus gallus finished cDNA, clone ChEST993l9. [CR390038]	gb|CR390038|gb|BU123223|tc|TC291774|tc|TC254080		CR390038
A_87_P022492	0		Gallus gallus finished cDNA, clone ChEST843k5. [BX934644]	gb|BX934644		BX934644
A_87_P012374	0		Gallus gallus finished cDNA, clone ChEST1010a1. [CR407004]	ens|ENSGALT00000000338|gb|CR407004|gb|XM_422958|tc|TC292971		ENSGALT00000000338
A_87_P016374	0	TMCO7	Gallus gallus finished cDNA, clone ChEST294h12. [CR386582]	ens|ENSGALT00000000885|gb|CR386582|gb|CR391412|gb|XM_414221	transmembrane and coiled-coil domains 7	ENSGALT00000000885
A_87_P014793	0		Gallus gallus finished cDNA, clone ChEST190j19. [CR389477]	gb|CR389477|gb|CF256483|tc|TC241375|tc|TC248555		CR389477
A_87_P019080	0	ACOX3	Q80UQ0_MOUSE (Q80UQ0) Acox3 protein, partial (25%) [TC281069]	ens|ENSGALT00000025139|tc|TC281069	acyl-Coenzyme A oxidase 3, pristanoyl	ENSGALT00000025139
A_87_P009205	0	IGF1R	Gallus gallus insulin-like growth factor 1 receptor (IGF1R), mRNA [NM_205032]	ref|NM_205032|ens|ENSGALT00000013798|ens|ENSGALT00000011401|ens|ENSGALT00000011398	insulin-like growth factor 1 receptor	NM_205032
A_87_P011246	0		Gallus gallus finished cDNA, clone ChEST695f9. [CR523966]	gb|CR523966		CR523966
A_87_P009823	0	LOC395566	Gallus gallus T-protein (LOC395566), mRNA [NM_204788]	ref|NM_204788|gb|D11162|gb|CR385258|tc|TC291673	T-protein	NM_204788
A_87_P008868	0	FABP7	Gallus gallus fatty acid binding protein 7, brain (FABP7), mRNA [NM_205308]	ref|NM_205308|ens|ENSGALT00000037382|ens|ENSGALT00000023987|gb|X65459	fatty acid binding protein 7, brain	NM_205308
A_87_P011166	0		Gallus gallus finished cDNA, clone ChEST1017m5. [CR524076]	gb|CR524076		CR524076
A_87_P016135	0		Gallus gallus finished cDNA, clone ChEST108i6. [CR386964]	gb|CR386964|gb|XM_414602|tc|TC231286|ref|XM_001233213		CR386964
A_87_P019771	0	DOCK1	PREDICTED: Gallus gallus similar to DOCK180 protein (LOC423960), partial mRNA [XM_421819]	gb|XM_421819|tc|TC241989	dedicator of cytokinesis 1	XM_421819
A_87_P017900	0	PRR5	Gallus gallus proline rich 5 (renal) (PRR5), mRNA [NM_001029980]	ref|NM_001029980|ens|ENSGALT00000022984|gb|CR353501|tc|TC297912	proline rich 5 (renal)	NM_001029980
A_87_P029170	0	DEF6	PREDICTED: Gallus gallus similar to Def-6 protein (LOC419893), mRNA [XM_418019]	ens|ENSGALT00000004117|gb|XM_418019|tc|TC261864|tc|TC240657	differentially expressed in FDCP 6 homolog (mouse)	ENSGALT00000004117
A_87_P018160	0	TTC33	Gallus gallus finished cDNA, clone ChEST218n20. [CR353107]	ens|ENSGALT00000023934|gb|CR353107|tc|TC242767|ref|XM_424771	tetratricopeptide repeat domain 33	ENSGALT00000023934
A_87_P017591	0		Gallus gallus finished cDNA, clone ChEST603h24. [CR354027]	gb|CR354027|gb|BU302522|tc|TC265706		CR354027
A_87_P013264	0		Gallus gallus finished cDNA, clone ChEST821j3. [CR391722]	gb|CR391722|gb|BU435595|tc|TC275391		CR391722
A_87_P020422	0	LOC422681	WLB141E07.ab1 WLtestis Gallus gallus cDNA 5', mRNA sequence [CN237847]	ens|ENSGALT00000032148|gb|CN237847|ref|XM_429980	hypothetical LOC422681	ENSGALT00000032148
A_87_P030266	0	RP9	603741259F1 CSEQCHN56 Gallus gallus cDNA clone ChEST639e15 5', mRNA sequence [BU303026]	gb|BU303026|tc|TC271303|ref|XM_418845	retinitis pigmentosa 9 (autosomal dominant)	BU303026
A_87_P002322	0	LOC424053	Q6UXQ4_HUMAN (Q6UXQ4) IIDS6411, partial (30%) [TC298593]	ens|ENSGALT00000035409|tc|TC298593|ref|XM_421909	similar to IIDS6411	ENSGALT00000035409
A_87_P014035	0		Gallus gallus finished cDNA, clone ChEST363c2. [CR390613]	gb|CR390613|tc|TC237327		CR390613
A_87_P012181	0	GRIP2	Gallus gallus finished cDNA, clone ChEST353b15. [CR407276]	gb|CR407276|ens|ENSGALT00000010411|gb|XM_414383|tc|TC286350	glutamate receptor interacting protein 2	CR407276
A_87_P024123	0	AK3L2	Gallus gallus finished cDNA, clone ChEST67p7. [BX930997]	gb|BX930997|gb|XM_422526|tc|TC273899|tc|TC230906	adenylate kinase 3-like 2	BX930997
A_87_P013135	0		Gallus gallus finished cDNA, clone ChEST879k9. [CR405891]	gb|CR405891|gb|CR389110|tc|TC251156		CR405891
A_87_P023862	0	GRHPR	Gallus gallus finished cDNA, clone ChEST392f2. [BX931577]	ens|ENSGALT00000008710|gb|BX931577|tc|TC232154|ref|XM_424417	glyoxylate reductase/hydroxypyruvate reductase	ENSGALT00000008710
A_87_P021691	0	SLC35B3	Gallus gallus finished cDNA, clone ChEST902l14. [BX950318]	gb|BX950318|gb|BX950713|tc|TC231501|tc|TC233687	solute carrier family 35, member B3	BX950318
A_87_P011672	0		Gallus gallus finished cDNA, clone ChEST581j3. [CR523357]	gb|CR523357|gb|XM_421485|tc|TC294980|tc|TC253726		CR523357
A_87_P028877	0	TBC1D16	PREDICTED: Gallus gallus hypothetical protein LOC768712 (LOC768712), mRNA [XM_001231438]	gb|XM_001231438|tc|TC299517|tc|TC270338	TBC1 domain family, member 16	XM_001231438
A_87_P007786	0	ARIH2	PREDICTED: Gallus gallus similar to Ariadne homolog 2 (LOC416061), mRNA [XM_414399]	ens|ENSGALT00000011269|gb|XM_414399|tc|TC286276|tc|TC248445	ariadne homolog 2 (Drosophila)	ENSGALT00000011269
A_87_P024504	0	CCDC18	Gallus gallus finished cDNA, clone ChEST765c20. [BX929967]	ens|ENSGALT00000009468|gb|BX929967|gb|CF258098|gb|XM_001232489	coiled-coil domain containing 18	ENSGALT00000009468
A_87_P011798	0	C9orf119	Rolly protein Fragment [Source:UniProtKB/TrEMBL;Acc:Q6BDI7] [ENSGALT00000007811]	ens|ENSGALT00000007811|gb|CR523161|gb|AY662689|gb|XM_001234909	chromosome 9 open reading frame 119	ENSGALT00000007811
A_87_P007605	0	FBXO18	F-box helicase [Source:UniProtKB/TrEMBL;Acc:A1YKW0] [ENSGALT00000013264]	ens|ENSGALT00000013264|tc|TC290573|tc|TC240536	F-box protein, helicase, 18	ENSGALT00000013264
A_87_P016784	0		Gallus gallus finished cDNA, clone ChEST239f19. [CR385978]	ens|ENSGALT00000039529|ens|ENSGALT00000014347|gb|CR385978|tc|TC231431		ENSGALT00000039529
A_87_P011195	0		Gallus gallus finished cDNA, clone ChEST1015o3. [CR524032]	gb|CR524032|gb|BU243064|tc|TC253044|tc|TC251712		CR524032
A_87_P014999	0		Gallus gallus finished cDNA, clone ChEST284i20. [CR389149]	gb|CR389149|tc|TC256752|tc|TC286374|tc|TC233891		CR389149
A_87_P008921	0	HMOX1	Gallus gallus heme oxygenase (decycling) 1 (HMOX1), mRNA [NM_205344]	ref|NM_205344|ens|ENSGALT00000020496|ens|ENSGALT00000037765|gb|X56201	heme oxygenase (decycling) 1	NM_205344
A_87_P019511	0	WDR81	PREDICTED: Gallus gallus similar to WDR81 protein (LOC417560), mRNA [XM_415806]	gb|XM_415806|tc|TC258760|tc|TC295143	WD repeat domain 81	XM_415806
A_87_P000759	0	DAAM2	PREDICTED: Gallus gallus dishevelled associated activator of morphogenesis 2 (DAAM2), mRNA [XM_419476]	ens|ENSGALT00000038248|ens|ENSGALT00000016346|gb|XM_419476|tc|TC275452	dishevelled associated activator of morphogenesis 2	ENSGALT00000038248
A_87_P012516	0		Gallus gallus finished cDNA, clone ChEST725l18. [CR406808]	ens|ENSGALT00000025906|gb|CR406808		ENSGALT00000025906
A_87_P022559	0	CAV2	Gallus gallus caveolin 2 (CAV2), mRNA [NM_001007086]	ref|NM_001007086|ens|ENSGALT00000015306|gb|BX934522|gb|BX929909	caveolin 2	NM_001007086
ETG05_66023	1
A_87_P022962	0	LOC422039	PREDICTED: Gallus gallus similar to LOC446266 protein (LOC422039), mRNA. [Source:RefSeq DNA;Acc:XR_027184] [ENSGALT00000026904]	ens|ENSGALT00000026904|gb|BX933573|tc|TC238853|ref|XR_027184	similar to LOC446266 protein	ENSGALT00000026904
A_87_P025756	0		603760512F1 CSEQRBN21 Gallus gallus cDNA clone ChEST678g4 5', mRNA sequence [BU470310]	ens|ENSGALT00000031676|gb|BU470310|tc|TC243533		ENSGALT00000031676
A_87_P017538	0		Gallus gallus finished cDNA, clone ChEST88n23. [CR354112]	gb|CR354112|tc|TC235964		CR354112
A_87_P009353	0		Chicken progesterone receptor gene, encoding forms A and B, intron G. [M32731]	gb|M32731|tc|NP1061033		M32731
A_87_P024125	0	ERGIC3	Gallus gallus finished cDNA, clone ChEST67n24. [BX930991]	gb|BX930991|gb|BX935829|gb|XM_417322|tc|TC229562	ERGIC and golgi 3	BX930991
A_87_P270093	0	FABP3	Gallus gallus fatty acid binding protein 3, muscle and heart (mammary-derived growth inhibitor) (FABP3), mRNA [NM_001030889]	ref|NM_001030889|ens|ENSGALT00000041207|ens|ENSGALT00000000878|gb|BX935814	fatty acid binding protein 3, muscle and heart (mammary-derived growth inhibitor)	NM_001030889
A_87_P010931	0		Gallus gallus finished cDNA, clone ChEST713p12. [CR524391]	gb|CR524391		CR524391
A_87_P030221	0	PURG	PREDICTED: Gallus gallus similar to Purine-rich element binding protein G (LOC428737), mRNA [XM_426295]	gb|XM_426295|tc|TC269850	purine-rich element binding protein G	XM_426295
A_87_P011142	0		Gallus gallus finished cDNA, clone ChEST256k11. [CR524106]	gb|CR524106|tc|TC260666|tc|TC249929|tc|TC278031		CR524106
A_87_P007271	0	AYTL2	OPAP_DROME (P23488) Male-specific opa-containing protein precursor (Protein dromsopa), partial (23%) [TC272310]	ens|ENSGALT00000021549|tc|TC278934|tc|TC272310	acyltransferase like 2	ENSGALT00000021549
A_87_P007760	0		PREDICTED: Gallus gallus similar to RUSC1 protein (LOC425062), partial mRNA [XM_422856]	ens|ENSGALT00000023587|gb|XM_422856|tc|TC277846		ENSGALT00000023587
A_87_P009039	0	PTPRO	Gallus gallus protein tyrosine phosphatase, receptor type, O (PTPRO), mRNA [NM_204122]	ref|NM_204122|ens|ENSGALT00000021363|gb|U65891|tc|TC227879	protein tyrosine phosphatase, receptor type, O	NM_204122
A_87_P002931	0	TPBG	PREDICTED: Gallus gallus similar to 5T4 oncofoetal antigen (LOC772098), mRNA [XM_001235285]	gb|XM_001235285|tc|TC294430	trophoblast glycoprotein	XM_001235285
A_87_P022930	0	TUSC3	Gallus gallus finished cDNA, clone ChEST948n3. [BX933657]	ens|ENSGALT00000032104|ens|ENSGALT00000037560|gb|BX933657|gb|BX929286	tumor suppressor candidate 3	ENSGALT00000032104
A_87_P010938	0		Gallus gallus finished cDNA, clone ChEST243g17. [CR524383]	gb|CR524383|gb|XM_415148|tc|TC287992		CR524383
A_87_P022391	0	IDS	Gallus gallus finished cDNA, clone ChEST554o9. [BX934826]	gb|BX934826|ens|ENSGALT00000014910|tc|TC263669	iduronate 2-sulfatase (Hunter syndrome)	BX934826
A_87_P022034	0	ZNF367	Gallus gallus finished cDNA, clone ChEST170f3. [BX935634]	gb|BX935634|tc|TC282731	zinc finger protein 367	BX935634
A_87_P009150	0		Transcription factor GATA-4 Fragment (GATA-binding factor 4) [Source:UniProtKB/Swiss-Prot;Acc:P43691] [ENSGALT00000026891]	ens|ENSGALT00000026891|ens|ENSGALT00000031548|gb|U11887|gb|XM_420041		ENSGALT00000026891
A_87_P023619	0		Gallus gallus finished cDNA, clone ChEST1030m7. [BX932158]	ens|ENSGALT00000007209|gb|BX932158|gb|XM_413798|tc|TC249596		ENSGALT00000007209
A_87_P016778	0		Gallus gallus finished cDNA, clone ChEST237g13. [CR385984]	gb|CR385984|tc|TC234633|tc|TC255196		CR385984
A_87_P016447	0		Gallus gallus finished cDNA, clone ChEST263h11. [CR386482]	gb|CR386482|gb|XM_421412|tc|TC249416|tc|TC260024		CR386482
A_87_P017831	0		Gallus gallus finished cDNA, clone ChEST116i7. [CR353606]	gb|CR353606|tc|TC233664		CR353606
A_87_P021976	0		Gallus gallus finished cDNA, clone ChEST320n23. [BX935724]	gb|BX935724|tc|TC302849|tc|TC253758		BX935724
A_87_P012239	0		Gallus gallus finished cDNA, clone ChEST801h18. [CR407191]	gb|CR407191|gb|DR410169|tc|TC249723|tc|TC280347		CR407191
A_87_P014349	0	RBX1	Gallus gallus finished cDNA, clone ChEST162j5. [CR390140]	gb|CR390140|gb|DR410906|tc|TC281343|ref|XM_416239	ring-box 1	CR390140
A_87_P009074	0	AANAT	Gallus gallus arylalkylamine N-acetyltransferase (AANAT), mRNA [NM_205158]	ref|NM_205158|ens|ENSGALT00000003024|gb|U46502|tc|TC230089	arylalkylamine N-acetyltransferase	NM_205158
A_87_P010942	0		Gallus gallus finished cDNA, clone ChEST497p7. [CR524376]	gb|CR524376|tc|TC260178		CR524376
A_87_P013361	0		Gallus gallus finished cDNA, clone ChEST802d7. [CR391575]	gb|CR391575|tc|TC247136		CR391575
A_87_P013246	0		Gallus gallus finished cDNA, clone ChEST1029f24. [CR391747]	gb|CR391747|gb|CR523150|gb|XM_418874|tc|TC234049		CR391747
A_87_P014044	0		Gallus gallus finished cDNA, clone ChEST49j22. [CR390597]	gb|CR390597|tc|TC232289		CR390597
A_87_P015803	0		Gallus gallus finished cDNA, clone ChEST489i16. [CR387461]	gb|CR387461|tc|TC237793|tc|TC255923		CR387461
A_87_P021885	0	SH3YL1	Gallus gallus finished cDNA, clone ChEST431c10. [BX935934]	gb|BX935934|gb|CR385840|gb|BX930438|gb|XM_419926	SH3 domain containing, Ysc84-like 1 (S. cerevisiae)	BX935934
A_87_P017850	0		Gallus gallus finished cDNA, clone ChEST60m10. [CR353575]	gb|CR353575|tc|TC260183|tc|TC269154|tc|TC255668		CR353575
A_87_P021403	0	BOP1	PREDICTED: Gallus gallus hypothetical LOC425985 (LOC425985), partial mRNA [XM_423665]	gb|XM_423665|tc|TC287433	block of proliferation 1	XM_423665
A_87_P025967	0	LRP2	PREDICTED: Gallus gallus low density lipoprotein-related protein 2 (LRP2), mRNA [XM_422014]	gb|XM_422014|tc|TC264179	low density lipoprotein-related protein 2	XM_422014
A_87_P011319	0		Gallus gallus finished cDNA, clone ChEST234g1. [CR523861]	gb|CR523861|gb|BU423422		CR523861
A_87_P021714	0	RAB32	Gallus gallus finished cDNA, clone ChEST645l6. [BX950281]	gb|BX950281|gb|XM_419654|tc|TC231947|tc|TC287103	RAB32, member RAS oncogene family	BX950281
A_87_P015125	0	TSPAN12	Gallus gallus tetraspanin 12 (TSPAN12), mRNA [NM_001007849]	ref|NM_001007849|ens|ENSGALT00000014690|gb|CR388949|gb|AJ720829	tetraspanin 12	NM_001007849
A_87_P023632	0		Gallus gallus finished cDNA, clone ChEST1030l16. [BX932135]	ens|ENSGALT00000005399|gb|BX932135|gb|BX930496|gb|BU380265		ENSGALT00000005399
A_87_P016050	0		Gallus gallus finished cDNA, clone ChEST495m4. [CR387088]	gb|CR387088|tc|TC261280		CR387088
A_87_P018748	0		Gallus gallus finished cDNA, clone ChEST977a21. [CR338916]	gb|CR338916|gb|BU400129|tc|TC295007|tc|TC279331		CR338916
A_87_P008855	0		AlphaA-CRYBP1 Fragment [Source:UniProtKB/TrEMBL;Acc:Q03171] [ENSGALT00000037263]	ens|ENSGALT00000037263|ens|ENSGALT00000020790|gb|X68937|gb|BX929882		ENSGALT00000037263
A_87_P020064	0	ZEB2	PREDICTED: Gallus gallus zinc finger homeobox 1b (ZFHX1B), mRNA [XM_422151]	gb|XM_422151|tc|TC236681	zinc finger E-box binding homeobox 2	XM_422151
A_87_P014430	0		Gallus gallus finished cDNA, clone ChEST1001a19. [CR390007]	gb|CR390007|tc|TC261357		CR390007
A_87_P004717	0	LOC420793	PREDICTED: Gallus gallus hypothetical LOC420793 (LOC420793), mRNA [XM_418888]	gb|XM_418888|tc|TC278894	hypothetical LOC420793	XM_418888
A_87_P006834	0	PITX3	AF297713 homeodomain transcription factor Pitx-3 {Xenopus laevis} (exp=-1; wgp=0; cg=0), partial (50%) [TC277300]	ens|ENSGALT00000009008|tc|TC277300	paired-like homeodomain 3	ENSGALT00000009008
A_87_P057371	0	CAST	Gallus gallus calpastatin (CAST), mRNA [NM_001137650]	ref|NM_001137650|ens|ENSGALT00000037690|ens|ENSGALT00000023659|gb|FJ232592	calpastatin	NM_001137650
A_87_P023906	0	ATAD2B	Gallus gallus finished cDNA, clone ChEST394o6. [BX931492]	ens|ENSGALT00000026612|gb|BX931492|tc|TC233396|tc|TC256001	ATPase family, AAA domain containing 2B	ENSGALT00000026612
A_87_P010951	0	C13orf34	Gallus gallus chromosome 13 open reading frame 34 (C13orf34), mRNA [NM_001079741]	ref|NM_001079741|ens|ENSGALT00000036507|ens|ENSGALT00000027371|gb|CR524363	chromosome 13 open reading frame 34	NM_001079741
A_87_P021787	0	GAL3ST2	Gallus gallus finished cDNA, clone ChEST144a3. [BX936144]	ens|ENSGALT00000010271|gb|BX936144|gb|BX936198|tc|TC230094	galactose-3-O-sulfotransferase 2	ENSGALT00000010271
A_87_P016170	0	C18orf45	Gallus gallus finished cDNA, clone ChEST37j11. [CR386909]	ens|ENSGALT00000036837|gb|CR386909|tc|TC258004|tc|TC249762	chromosome 18 open reading frame 45	ENSGALT00000036837
A_87_P018467	0	FAM125A	Gallus gallus family with sequence similarity 125, member A (FAM125A), mRNA [NM_001031355]	ref|NM_001031355|ens|ENSGALT00000029792|gb|CR352629|gb|CR354124	family with sequence similarity 125, member A	NM_001031355
A_87_P003937	0		Q9W3H4_DROME (Q9W3H4) CG10964-PA (LD36273p), partial (6%) [TC261897]	ens|ENSGALT00000002818|tc|TC261897		ENSGALT00000002818
A_87_P008004	0	WDR81	PREDICTED: Gallus gallus similar to WDR81 protein (LOC417560), mRNA [XM_415806]	gb|XM_415806|tc|TC278878	WD repeat domain 81	XM_415806
A_87_P024525	0	CEP290	Gallus gallus finished cDNA, clone ChEST765b12. [BX929923]	ens|ENSGALT00000018221|gb|BX929923|gb|BX934669|gb|XM_416130	centrosomal protein 290kDa	ENSGALT00000018221
A_87_P016465	0		Gallus gallus finished cDNA, clone ChEST920d23. [CR386455]	gb|CR386455|tc|TC251900		CR386455
A_87_P018137	0	HS1BP3	Gallus gallus finished cDNA, clone ChEST216c10. [CR353139]	ens|ENSGALT00000026596|ens|ENSGALT00000036857|gb|CR353139|gb|BX934433	HCLS1 binding protein 3	ENSGALT00000026596
A_87_P018774	0		Gallus gallus finished cDNA, clone ChEST1026k2. [CR338879]	gb|CR338879|tc|TC261952		CR338879
A_87_P008987	0		Chicken messenger RNA fragment for fibronectin (probably transformed by a cloning artifact). [V00404]	gb|V00404|tc|NP1060974		V00404
A_87_P002257	0	MYO3B	PREDICTED: Gallus gallus similar to myosin IIIB (LOC424157), mRNA [XM_422003]	ens|ENSGALT00000015648|gb|XM_422003|tc|TC250716	myosin IIIB	ENSGALT00000015648
A_87_P002748	0	CALR3	PREDICTED: Gallus gallus similar to ER-resident chaperone calreticulin (LOC420146), mRNA [XM_418262]	gb|XM_418262|tc|TC288833	calreticulin 3	XM_418262
A_87_P011155	0		Gallus gallus finished cDNA, clone ChEST676g19. [CR524091]	gb|CR524091|gb|CR406869|gb|CR391333|gb|XM_416327		CR524091
A_87_P017997	0		Gallus gallus finished cDNA, clone ChEST279o7. [CR353347]	gb|CR353347|tc|NP1055238		CR353347
A_87_P019393	0	UBQLN1	1J8C_A Chain A, Solution Structure Of The Ubiquitin-Like Domain Of Hplic-2. {Homo sapiens} (exp=-1; wgp=0; cg=0), partial (62%) [TC289045]	ens|ENSGALT00000020549|tc|TC289045	ubiquilin 1	ENSGALT00000020549
A_87_P019978	0		PREDICTED: Gallus gallus similar to FRAP-related protein (LOC424777), mRNA [XR_027112]	ens|ENSGALT00000004194|gb|XR_027112|tc|TC236632		ENSGALT00000004194
A_87_P017695	0		Gallus gallus finished cDNA, clone ChEST239g9. [CR353839]	gb|CR353839|gb|BU434571|tc|TC235649		CR353839
A_87_P014757	0		Gallus gallus finished cDNA, clone ChEST862m20. [CR389546]	gb|CR389546|gb|CR732974|gb|XM_415545|tc|TC235497		CR389546
A_87_P015515	0		Gallus gallus finished cDNA, clone ChEST321b9. [CR387869]	gb|CR387869|tc|TC236389|tc|TC285581		CR387869
A_87_P018258	0	GLRB	Glycine receptor beta-subunit Fragment [Source:UniProtKB/TrEMBL;Acc:Q9PUI8] [ENSGALT00000015305]	ens|ENSGALT00000015305|gb|CR352962|gb|XM_420379|tc|TC279250	glycine receptor, beta	ENSGALT00000015305
A_87_P024790	0	FGF7	Gallus gallus fibroblast growth factor 7 (keratinocyte growth factor) (FGF7), mRNA [NM_001012525]	ref|NM_001012525|gb|BX929277|gb|AB193566|gb|CR354361	fibroblast growth factor 7 (keratinocyte growth factor)	NM_001012525
A_87_P013548	0	CEP192	Gallus gallus finished cDNA, clone ChEST682a4. [CR391317]	ens|ENSGALT00000022508|gb|CR391317|gb|XM_419129|tc|TC260054	centrosomal protein 192kDa	ENSGALT00000022508
A_87_P053291	0	FSHB	Gallus gallus follicle stimulating hormone, beta polypeptide (FSHB), mRNA [NM_204257]	ref|NM_204257|ens|ENSGALT00000019832|gb|AY029204|gb|GQ856365	follicle stimulating hormone, beta polypeptide	NM_204257
A_87_P015675	0	FUK	Gallus gallus finished cDNA, clone ChEST53a2. [CR387633]	gb|CR387633|tc|TC253316	fucokinase	CR387633
A_87_P002969	0	LOC768893	PREDICTED: Gallus gallus hypothetical protein LOC768893 (LOC768893), mRNA [XM_001232047]	gb|XM_001232047	hypothetical protein LOC768893	XM_001232047
A_87_P014547	0		Gallus gallus finished cDNA, clone ChEST266d16. [CR389846]	gb|CR389846|tc|TC242981		CR389846
A_87_P012244	0		Gallus gallus finished cDNA, clone ChEST791n19. [CR407185]	gb|CR407185|ref|XM_001235195		CR407185
A_87_P029793	0	NCOA3	PREDICTED: Gallus gallus similar to thyroid hormone receptor activator molecule (LOC419208), mRNA [XM_417385]	ens|ENSGALT00000007275|gb|XM_417385|tc|TC269671	nuclear receptor coactivator 3	ENSGALT00000007275
A_87_P016091	0	UBR1	Gallus gallus finished cDNA, clone ChEST439h13. [CR387019]	ens|ENSGALT00000015050|gb|CR387019|gb|XM_421165|tc|TC245509	ubiquitin protein ligase E3 component n-recognin 1	ENSGALT00000015050
A_87_P018639	0	CDC42BPB	Gallus gallus finished cDNA, clone ChEST537i18. [CR352366]	ens|ENSGALT00000018644|gb|CR352366|tc|TC264367|tc|TC283090	CDC42 binding protein kinase beta (DMPK-like)	ENSGALT00000018644
A_87_P014604	0	LOC426586	Gallus gallus finished cDNA, clone ChEST716k11. [CR389769]	ens|ENSGALT00000040556|gb|CR389769|gb|BU232440|tc|TC254611	similar to hypothetical protein FLJ10081	ENSGALT00000040556
A_87_P023220	0	WDR89	Gallus gallus finished cDNA, clone ChEST908f9. [BX933064]	gb|BX933064|gb|BX931328|tc|TC239301|ref|XM_421411	WD repeat domain 89	BX933064
A_87_P009064	0		Ankyrin 1 Fragment [Source:UniProtKB/TrEMBL;Acc:Q90715] [ENSGALT00000040620]	ens|ENSGALT00000040620|gb|U50444|tc|NP346369		ENSGALT00000040620
A_87_P018363	0		Gallus gallus finished cDNA, clone ChEST432a13. [CR352792]	gb|CR352792|tc|TC242800		CR352792
A_87_P009121	0	TGIF1	Gallus gallus TGFB-induced factor homeobox 1 (TGIF1), mRNA [NM_205379]	ref|NM_205379|ens|ENSGALT00000023884|gb|U25353|tc|TC230245	TGFB-induced factor homeobox 1	NM_205379
A_87_P016563	0		Gallus gallus finished cDNA, clone ChEST116d21. [CR386314]	ens|ENSGALT00000036293|gb|CR386314|tc|TC232440|tc|TC258141		ENSGALT00000036293
A_87_P014006	0		Gallus gallus finished cDNA, clone ChEST632e11. [CR390667]	gb|CR390667		CR390667
A_87_P024194	0		Gallus gallus finished cDNA, clone ChEST375i12. [BX930728]	ens|ENSGALT00000009152|gb|BX930728|gb|BX933623|tc|TC237482		ENSGALT00000009152
A_87_P017120	0		Gallus gallus finished cDNA, clone ChEST462a11. [CR385470]	ens|ENSGALT00000007621|gb|CR385470|tc|TC259310|tc|TC295671		ENSGALT00000007621
A_87_P017143	0	C9orf78	Gallus gallus finished cDNA, clone ChEST617p10. [CR385414]	ens|ENSGALT00000006601|gb|CR385414|gb|XM_415471|tc|TC269741	chromosome 9 open reading frame 78	ENSGALT00000006601
A_87_P024426	0	ZBTB8OS	Gallus gallus finished cDNA, clone ChEST593n12. [BX930134]	ens|ENSGALT00000005560|gb|BX930134|gb|CR387129|gb|CR733205	zinc finger and BTB domain containing 8 opposite strand	ENSGALT00000005560
A_87_P012786	0		Gallus gallus finished cDNA, clone ChEST835d3. [CR406423]	gb|CR406423|tc|TC272698		CR406423
A_87_P018147	0	TIMM8A	Gallus gallus finished cDNA, clone ChEST237c17. [CR353126]	gb|CR353126|gb|BX930769|tc|TC280598	translocase of inner mitochondrial membrane 8 homolog A (yeast)	CR353126
A_87_P023221	0	CYP27C1	Gallus gallus finished cDNA, clone ChEST39l1. [BX933060]	ens|ENSGALT00000018803|gb|BX933060|gb|CR387850|gb|BX935896	cytochrome P450, family 27, subfamily C, polypeptide 1	ENSGALT00000018803
A_87_P018854	0		Gallus gallus finished cDNA, clone ChEST1030g7. [CR338767]	gb|CR338767|tc|TC270125		CR338767
A_87_P017537	0	TMCO1	Gallus gallus finished cDNA, clone ChEST91m3. [CR354114]	ens|ENSGALT00000004284|gb|CR354114|gb|BX929415|tc|TC236131	transmembrane and coiled-coil domains 1	ENSGALT00000004284
A_87_P024507	0	TP53I11	Gallus gallus finished cDNA, clone ChEST761k21. [BX929960]	ens|ENSGALT00000030003|gb|BX929960|gb|BX932917|tc|TC231721	tumor protein p53 inducible protein 11	ENSGALT00000030003
(+)E1A_r60_a20	1
A_87_P030657	0	LOC770392	PREDICTED: Gallus gallus similar to cytosolic nucleotidase I (LOC770392), mRNA [XM_001232838]	gb|XM_001232838|tc|TC294342|tc|TC238768	similar to cytosolic nucleotidase I	XM_001232838
A_87_P008702	0	SLC2A2	Gallus gallus solute carrier family 2 (facilitated glucose transporter), member 2 (SLC2A2), mRNA [NM_207178]	ref|NM_207178|gb|Z22932|tc|TC228698	solute carrier family 2 (facilitated glucose transporter), member 2	NM_207178
A_87_P030263	0	SLAMF8	PREDICTED: Gallus gallus similar to SLAMF8 protein (LOC768588), mRNA [XM_001231230]	ens|ENSGALT00000040863|ens|ENSGALT00000040865|gb|XM_001231230|tc|TC279908	SLAM family member 8	ENSGALT00000040863
A_87_P009359	0		Chicken progesterone receptor gene, encoding forms A and B, intron A. [M31105]	gb|M31105|tc|NP1061027		M31105
A_87_P008934	0	PARP1	Gallus gallus poly (ADP-ribose) polymerase family, member 1 (PARP1), mRNA [NM_205263]	ref|NM_205263|ens|ENSGALT00000015016|ens|ENSGALT00000038829|gb|X52690	poly (ADP-ribose) polymerase family, member 1	NM_205263
A_87_P012842	0	NSF	Gallus gallus finished cDNA, clone ChEST78e15. [CR406350]	gb|CR406350|gb|XM_418094|tc|TC251489	N-ethylmaleimide-sensitive factor	CR406350
A_87_P026837	0	POLQ	PREDICTED: Gallus gallus similar to DNA polymerase theta (LOC418326), mRNA [XM_416549]	gb|XM_416549|tc|TC266130	polymerase (DNA directed), theta	XM_416549
A_87_P009024	0	BMP1	Gallus gallus bone morphogenetic protein 1 (BMP1) mRNA, partial cds. [U75331]	gb|U75331|tc|TC245072	bone morphogenetic protein 1	U75331
A_87_P019071	0	KNTC1	PREDICTED: Gallus gallus similar to Kinetochore-associated protein 1 (Rough deal homolog) (hRod) (HsROD) (Rod) (LOC416865), mRNA [XM_415157]	ens|ENSGALT00000007191|gb|XM_415157|tc|TC275475	kinetochore associated 1	ENSGALT00000007191
A_87_P015752	0	C14orf138	Gallus gallus finished cDNA, clone ChEST501h3. [CR387534]	ens|ENSGALT00000020041|gb|CR387534|gb|CR391338|gb|XM_421460	chromosome 14 open reading frame 138	ENSGALT00000020041
A_87_P021526	0	C12orf11	Gallus gallus finished cDNA, clone ChEST87a1. [BX950662]	ens|ENSGALT00000022801|gb|BX950662|tc|TC232943|tc|TC240430	chromosome 12 open reading frame 11	ENSGALT00000022801
A_87_P022214	0		Gallus gallus finished cDNA, clone ChEST530j8. [BX935207]	ens|ENSGALT00000020857|ens|ENSGALT00000037619|gb|BX935207|gb|XM_416332		ENSGALT00000020857
A_87_P014763	0		Gallus gallus finished cDNA, clone ChEST75f10. [CR389536]	gb|CR389536|gb|XM_419939|tc|TC237992|tc|TC257322		CR389536
A_87_P014537	0		Gallus gallus finished cDNA, clone ChEST709o23. [CR389863]	gb|CR389863		CR389863
A_87_P023244	0		Gallus gallus finished cDNA, clone ChEST910n21. [BX933010]	ens|ENSGALT00000035116|gb|BX933010|gb|BX934841|gb|BX931939		ENSGALT00000035116
A_87_P021675	0	CCDC77	Gallus gallus finished cDNA, clone ChEST7k21. [BX950346]	ens|ENSGALT00000021201|gb|BX950346|gb|XM_416380|tc|TC237515	coiled-coil domain containing 77	ENSGALT00000021201
A_87_P013848	0		Gallus gallus finished cDNA, clone ChEST742b3. [CR390924]	gb|CR390924|tc|TC236502		CR390924
A_87_P016907	0	MYST3	Gallus gallus finished cDNA, clone ChEST62b19. [CR385809]	gb|CR385809|tc|TC246140|tc|TC300883	MYST histone acetyltransferase (monocytic leukemia) 3	CR385809
A_87_P015530	0		Gallus gallus finished cDNA, clone ChEST329k24. [CR387852]	gb|CR387852|gb|BU233809|tc|TC249925		CR387852
A_87_P017470	0		Gallus gallus finished cDNA, clone ChEST263d5. [CR354212]	gb|CR354212|tc|TC233633		CR354212
A_87_P023548	0		Gallus gallus finished cDNA, clone ChEST352f10. [BX932316]	gb|BX932316|gb|BX932357|ens|ENSGALT00000024086|gb|XM_424791		BX932316
A_87_P018702	0		Gallus gallus finished cDNA, clone ChEST960f4. [CR338973]	gb|CR338973|tc|TC273417		CR338973
A_87_P013638	0	MUC1	Gallus gallus finished cDNA, clone ChEST200j22. [CR391212]	ens|ENSGALT00000022838|gb|CR391212|gb|XM_430395|tc|TC244522	mucin 1, cell surface associated	ENSGALT00000022838
A_87_P017098	0		Gallus gallus finished cDNA, clone ChEST969d24. [CR385521]	gb|CR385521|tc|TC298796|tc|TC232593|tc|TC287218		CR385521
A_87_P009857	0	SLC25A33	PREDICTED: Gallus gallus similar to Solute carrier family 25, member 33 (LOC419442), mRNA [XM_417600]	ens|ENSGALT00000003969|gb|XM_417600|tc|TC256506	solute carrier family 25, member 33	ENSGALT00000003969
A_87_P013727	0		Gallus gallus finished cDNA, clone ChEST207l21. [CR391099]	gb|CR391099|gb|XM_414038|tc|TC273990|tc|TC258981		CR391099
A_87_P022953	0	AQP1	aquaporin 1 [Source:RefSeq peptide;Acc:NP_001034542] [ENSGALT00000008364]	ens|ENSGALT00000008364|gb|BX933585|tc|TC235038|tc|TC275058	aquaporin 1 (Colton blood group)	ENSGALT00000008364
A_87_P025467	0	DFNB59	PREDICTED: Gallus gallus similar to pejvakin (LOC429015), mRNA [XM_426573]	gb|XM_426573|tc|TC298178	deafness, autosomal recessive 59	XM_426573
A_87_P017162	0		Gallus gallus finished cDNA, clone ChEST618b5. [CR385385]	gb|CR385385|tc|TC235481		CR385385
A_87_P027449	0	ALG2	PREDICTED: Gallus gallus hypothetical LOC420998 (LOC420998), mRNA [XR_027124]	gb|XR_027124|tc|TC299011	asparagine-linked glycosylation 2 homolog (S. cerevisiae, alpha-1,3-mannosyltransferase)	XR_027124
A_87_P009381	0	APOVLDLII	Gallus gallus lipoprotein (APOVLDLII), mRNA [NM_205483]	ref|NM_205483|ens|ENSGALT00000024419|gb|M25774|gb|V00449	lipoprotein	NM_205483
A_87_P017210	0	LOC416149	Gallus gallus finished cDNA, clone ChEST551h18. [CR385299]	ens|ENSGALT00000001905|gb|CR385299	similar to hypothetical protein 4933429F08	ENSGALT00000001905
A_87_P014266	0		Gallus gallus finished cDNA, clone ChEST231d14. [CR390260]	gb|CR390260|gb|BU295029|tc|TC299790		CR390260
A_87_P015266	0		Gallus gallus finished cDNA, clone ChEST876k2. [CR388744]	gb|CR388744|gb|BU279749|tc|TC252140		CR388744
A_87_P019852	0	CYP1B1	PREDICTED: Gallus gallus similar to cytochrome P450 1B1 (LOC421466), mRNA [XM_419515]	gb|XM_419515	cytochrome P450, family 1, subfamily B, polypeptide 1	XM_419515
A_87_P019951	0	BAI3	PREDICTED: Gallus gallus similar to KIAA0550 protein (LOC421875), mRNA [XM_419892]	gb|XM_419892|tc|TC278690|tc|TC276854	brain-specific angiogenesis inhibitor 3	XM_419892
A_87_P024595	0	LOC415531	Gallus gallus finished cDNA, clone ChEST790o7. [BX929774]	ens|ENSGALT00000033793|gb|BX929774|gb|BX930136|gb|XM_413900	similar to organic solute transporter beta	ENSGALT00000033793
A_87_P022859	0		Gallus gallus finished cDNA, clone ChEST37o11. [BX933810]	gb|BX933810|gb|BU207244|tc|TC243310		BX933810
A_87_P022758	0	PSMA1	Gallus gallus proteasome (prosome, macropain) subunit, alpha type, 1 (PSMA1), mRNA [NM_205020]	ref|NM_205020|ens|ENSGALT00000039620|gb|BX934055|gb|CR354189	proteasome (prosome, macropain) subunit, alpha type, 1	NM_205020
A_87_P015573	0		Gallus gallus finished cDNA, clone ChEST536d22. [CR387783]	gb|CR387783|tc|TC253655		CR387783
A_87_P012782	0		Gallus gallus finished cDNA, clone ChEST835f11. [CR406430]	gb|CR406430		CR406430
A_87_P013031	0		Gallus gallus finished cDNA, clone ChEST601m13. [CR406036]	ens|ENSGALT00000024273|gb|CR406036|gb|XR_027063|tc|TC248902		ENSGALT00000024273
A_87_P010731	0		Gallus gallus finished cDNA, clone ChEST709a12. [CR733406]	gb|CR733406|gb|BU460214|tc|TC237669		CR733406
A_87_P004683	0	ADAMTS9	PREDICTED: Gallus gallus similar to ADAM metallopeptidase with thrombospondin type 1 motif, 9 preproprotein (LOC416080), mRNA [XM_414417]	ens|ENSGALT00000011955|gb|XM_414417|tc|TC279641	ADAM metallopeptidase with thrombospondin type 1 motif, 9	ENSGALT00000011955
A_87_P015274	0		Gallus gallus finished cDNA, clone ChEST573a21. [CR388732]	gb|CR388732|gb|BU282714|tc|NP1047521		CR388732
A_87_P011583	0	SYNJ1	Gallus gallus finished cDNA, clone ChEST986h3. [CR523477]	ens|ENSGALT00000025637|gb|CR523477|gb|XM_416706	synaptojanin 1	ENSGALT00000025637
A_87_P010761	0		Gallus gallus finished cDNA, clone ChEST953a1. [CR733307]	gb|CR733307|gb|CR391454|tc|TC255896		CR733307
A_87_P017996	0	LOC418782	Gallus gallus finished cDNA, clone ChEST279f2. [CR353349]	gb|CR353349|gb|BU467772|tc|TC261912	similar to FERM, RhoGEF, and pleckstrin domain protein 1 isoform 1; chondrocyte-derived ezrin-like protein	CR353349
A_87_P011866	0		Gallus gallus finished cDNA, clone ChEST563a19. [CR523059]	ens|ENSGALT00000011260|gb|CR523059|gb|XM_413879|tc|TC290426		ENSGALT00000011260
A_87_P016213	0		Gallus gallus finished cDNA, clone ChEST38l2. [CR386845]	gb|CR386845|tc|TC238644		CR386845
A_87_P016150	0		Gallus gallus finished cDNA, clone ChEST36m12. [CR386939]	ens|ENSGALT00000016328|gb|CR386939|ens|ENSGALT00000038269|gb|XM_419473		ENSGALT00000016328
A_87_P009690	0	LOC424072	Gallus gallus aldehyde oxidase 2 (LOC424072), mRNA [NM_001039601]	ref|NM_001039601|ens|ENSGALT00000013331|ens|ENSGALT00000013329|gb|DQ150103	aldehyde oxidase 2	NM_001039601
A_87_P012337	0	MAFF	Gallus gallus v-maf musculoaponeurotic fibrosarcoma oncogene homolog F (avian) (MAFF), mRNA [NM_204757]	ref|NM_204757|ens|ENSGALT00000020063|gb|CR407048|gb|D16184	v-maf musculoaponeurotic fibrosarcoma oncogene homolog F (avian)	NM_204757
A_87_P029898	0	IFNA	603486811F1 CSEQCHN62 Gallus gallus cDNA clone ChEST382f3 5', mRNA sequence [BU319434]	gb|BU319434	interferon	BU319434
A_87_P022586	0	ZNF462	Gallus gallus finished cDNA, clone ChEST966n19. [BX934445]	ens|ENSGALT00000024915|gb|BX934445|gb|CR353652|gb|XM_429174	zinc finger protein 462	ENSGALT00000024915
A_87_P004778	0	SIN3B	PREDICTED: Gallus gallus similar to KIAA0700 protein (LOC420140), mRNA [XM_418257]	ens|ENSGALT00000005982|gb|XM_418257|tc|TC273403	SIN3 homolog B, transcription regulator (yeast)	ENSGALT00000005982
A_87_P008693	0	FGF3	Gallus gallus fibroblast growth factor 3 (murine mammary tumor virus integration site (v-int-2) oncogene homolog) (FGF3), mRNA [NM_205327]	ref|NM_205327|ens|ENSGALT00000012229|ens|ENSGALT00000038699|gb|Z47555	fibroblast growth factor 3 (murine mammary tumor virus integration site (v-int-2) oncogene homolog)	NM_205327
A_87_P023518	0	SPC25	Gallus gallus finished cDNA, clone ChEST95b13. [BX932394]	ens|ENSGALT00000017724|gb|BX932394|gb|XM_422018|tc|TC276743	SPC25, NDC80 kinetochore complex component, homolog (S. cerevisiae)	ENSGALT00000017724
A_87_P017793	0	SCAMP1	Gallus gallus finished cDNA, clone ChEST934f22. [CR353663]	gb|CR353663|gb|XM_414682|tc|TC245747	secretory carrier membrane protein 1	CR353663
A_87_P021302	0	LOC770392	AY028778 5'-nucleotidase I {Homo sapiens} (exp=-1; wgp=0; cg=0), partial (11%) [TC289129]	ens|ENSGALT00000010667|tc|TC289129	similar to cytosolic nucleotidase I	ENSGALT00000010667
A_87_P015644	0		Gallus gallus finished cDNA, clone ChEST70o22. [CR387674]	gb|CR387674|tc|TC232612		CR387674
A_87_P038111	0	MX1	Gallus gallus myxovirus (influenza virus) resistance 1, interferon-inducible protein p78 (mouse) (MX1), mRNA [NM_204609]	ref|NM_204609|ens|ENSGALT00000025999|gb|AB088533|gb|AB088534	myxovirus (influenza virus) resistance 1, interferon-inducible protein p78 (mouse)	NM_204609
A_87_P018080	0		Gallus gallus finished cDNA, clone ChEST50a13. [CR353230]	gb|CR353230|tc|TC238340		CR353230
A_87_P013469	0		Gallus gallus finished cDNA, clone ChEST649e23. [CR391425]	gb|CR391425|gb|BU254150|tc|TC254022		CR391425
A_87_P008415	0	ARF6	Gallus gallus ADP-ribosylation factor 6 (ARF6), mRNA [NM_001081705]	ref|NM_001081705|tc|TC269091|tc|TC279177|tc|TC274233	ADP-ribosylation factor 6	NM_001081705
A_87_P016366	0	C1orf77	Gallus gallus finished cDNA, clone ChEST768j13. [CR386595]	gb|CR386595|gb|BU205758|tc|TC235601|tc|TC293633	chromosome 1 open reading frame 77	CR386595
A_87_P008917	0	CKR2	G.gallus mRNA for cKr2 gene. [X56805]	gb|X56805|tc|TC237251	procKr2	X56805
A_87_P007518	0	EDIL3	PREDICTED: Gallus gallus similar to EGF-like repeats and discoidin I-like domains 3 (LOC427326), mRNA [XM_424906]	gb|XM_424906|tc|TC265258	EGF-like repeats and discoidin I-like domains 3	XM_424906
A_87_P017129	0	ATP6V0E2	Gallus gallus finished cDNA, clone ChEST463j5. [CR385447]	ens|ENSGALT00000033256|gb|CR385447|gb|BX930338|tc|TC268305	ATPase, H+ transporting V0 subunit e2	ENSGALT00000033256
A_87_P011565	0		Gallus gallus finished cDNA, clone ChEST246g23. [CR523501]	gb|CR523501|gb|CR390699|tc|TC255970|tc|TC237221		CR523501
A_87_P011780	0		Gallus gallus finished cDNA, clone ChEST529m7. [CR523191]	gb|CR523191		CR523191
A_87_P018604	0		Gallus gallus finished cDNA, clone ChEST323a9. [CR352425]	gb|CR352425|tc|TC268005|tc|TC232899		CR352425
A_87_P011686	0	UPP1	Gallus gallus finished cDNA, clone ChEST580g12. [CR523336]	ens|ENSGALT00000031003|gb|CR523336|gb|XM_419026|tc|TC248261	uridine phosphorylase 1	ENSGALT00000031003
A_87_P017158	0		Gallus gallus finished cDNA, clone ChEST619n19. [CR385392]	gb|CR385392|tc|TC232131		CR385392
A_87_P009498	0	IAPP	Gallus gallus islet amyloid polypeptide (IAPP), mRNA [NM_205397]	ref|NM_205397|ens|ENSGALT00000021509|gb|L16955|gb|BU326657	islet amyloid polypeptide	NM_205397
A_87_P005873	0	PCDH8	Gallus gallus protocadherin 8 (PCDH8), mRNA [NM_001098609]	ref|NM_001098609|ens|ENSGALT00000027388|gb|EF175382|tc|TC287685	protocadherin 8	NM_001098609
A_87_P015139	0		Gallus gallus finished cDNA, clone ChEST166k6. [CR388926]	gb|CR388926|tc|TC264516|tc|TC278767		CR388926
A_87_P011673	0	AHSA2	Gallus gallus finished cDNA, clone ChEST581m16. [CR523356]	ens|ENSGALT00000007141|gb|CR523356|gb|XM_419272|tc|TC244418	AHA1, activator of heat shock 90kDa protein ATPase homolog 2 (yeast)	ENSGALT00000007141
A_87_P016604	0		Gallus gallus finished cDNA, clone ChEST127p20. [CR386258]	gb|CR386258|tc|TC232356		CR386258
A_87_P011772	0		Gallus gallus finished cDNA, clone ChEST629c13. [CR523202]	gb|CR523202|gb|CR390388|tc|TC300905|tc|TC244020		CR523202
A_87_P019512	0	SLC7A6	Putative uncharacterized protein [Source:UniProtKB/TrEMBL;Acc:Q5ZLL4] [ENSGALT00000001259]	ens|ENSGALT00000001259|gb|XM_001231336|tc|TC253039|tc|TC244373	solute carrier family 7 (cationic amino acid transporter, y+ system), member 6	ENSGALT00000001259
A_87_P012362	0		Gallus gallus finished cDNA, clone ChEST1006f6. [CR407016]	gb|CR407016|gb|XM_418305|tc|TC299964		CR407016
A_87_P012716	0	RABL3	Gallus gallus RAB, member of RAS oncogene family-like 3 (RABL3), mRNA [NM_001030780]	ref|NM_001030780|ens|ENSGALT00000024115|gb|CR406532|gb|AJ720020	RAB, member of RAS oncogene family-like 3	NM_001030780
A_87_P025083	0	ANXA8L1	PREDICTED: Gallus gallus annexin A8 (ANXA8), mRNA [XM_421646]	gb|XM_421646|tc|TC281300	annexin A8-like 1	XM_421646
A_87_P015486	0		Gallus gallus finished cDNA, clone ChEST176k5. [CR387912]	gb|CR387912		CR387912
A_87_P013933	0	PARVA	Gallus gallus finished cDNA, clone ChEST626f13. [CR390783]	ens|ENSGALT00000008731|gb|CR390783|tc|TC264324|ref|XM_420963	parvin, alpha	ENSGALT00000008731
A_87_P014095	0	TRMT5	Gallus gallus finished cDNA, clone ChEST43m8. [CR390529]	ens|ENSGALT00000019427|gb|CR390529|gb|XM_421419|tc|TC232012	TRM5 tRNA methyltransferase 5 homolog (S. cerevisiae)	ENSGALT00000019427
A_87_P022272	0		Gallus gallus finished cDNA, clone ChEST72h23. [BX935087]	gb|BX935087|tc|TC245663		BX935087
A_87_P013285	0		Gallus gallus finished cDNA, clone ChEST212c18. [CR391692]	gb|CR391692|gb|BU432112|tc|TC261865		CR391692
A_87_P011110	0		Gallus gallus finished cDNA, clone ChEST645n15. [CR524142]	gb|CR524142		CR524142
A_87_P011859	0		Gallus gallus finished cDNA, clone ChEST567m12. [CR523069]	gb|CR523069		CR523069
A_87_P013618	0	LL	Gallus gallus lung lectin (LL), mRNA [NM_001039166]	ref|NM_001039166|ens|ENSGALT00000003930|gb|CR391234|gb|DQ129667	lung lectin	NM_001039166
A_87_P018924	0	CBX2	Gallus gallus finished cDNA, clone ChEST992k16. [CR338679]	ens|ENSGALT00000038433|gb|CR338679|gb|XM_423911|tc|TC282047	chromobox homolog 2 (Pc class homolog, Drosophila)	ENSGALT00000038433
A_87_P010773	0	CCDC83	Gallus gallus finished cDNA, clone ChEST331c20. [CR733273]	ens|ENSGALT00000021629|gb|CR733273|gb|XM_423016|tc|TC245473	coiled-coil domain containing 83	ENSGALT00000021629
A_87_P013599	0	PREX1	Gallus gallus finished cDNA, clone ChEST204f7. [CR391254]	ens|ENSGALT00000039901|ens|ENSGALT00000039899|gb|CR391254|ens|ENSGALT00000007358	phosphatidylinositol-3,4,5-trisphosphate-dependent Rac exchange factor 1	ENSGALT00000039901
A_87_P018023	0		Gallus gallus finished cDNA, clone ChEST826j4. [CR353310]	gb|CR353310|tc|TC260001		CR353310
A_87_P018217	0		Gallus gallus finished cDNA, clone ChEST541k11. [CR353011]	gb|CR353011|tc|TC233856|tc|TC280114		CR353011
A_87_P116453	0	CPT1A	Gallus gallus carnitine palmitoyltransferase 1A (liver) (CPT1A), nuclear gene encoding mitochondrial protein, mRNA [NM_001012898]	ref|NM_001012898|ens|ENSGALT00000038942|gb|BX934077|gb|AY675193	carnitine palmitoyltransferase 1A (liver)	NM_001012898
A_87_P021918	0	ZFAND6	Gallus gallus finished cDNA, clone ChEST161n7. [BX935855]	ens|ENSGALT00000010512|ens|ENSGALT00000010511|gb|BX935855|gb|XM_413856	zinc finger, AN1-type domain 6	ENSGALT00000010512
A_87_P011428	0		Gallus gallus finished cDNA, clone ChEST950k15. [CR523704]	gb|CR523704|tc|TC257697		CR523704
A_87_P013309	0	LOC420864	Gallus gallus finished cDNA, clone ChEST897j19. [CR391656]	ens|ENSGALT00000020850|gb|CR391656|gb|BU334606|tc|TC249342	hypothetical gene supported by CR391656	ENSGALT00000020850
A_87_P012862	0	RCJMB04_10l13	Gallus gallus kinesin family member 20A (KIF20A), mRNA [NM_001012783]	ref|NM_001012783|ens|ENSGALT00000005114|gb|CR406313|gb|AJ720105	kinesin family member 20A	NM_001012783
A_87_P015524	0	SMPD4	Gallus gallus finished cDNA, clone ChEST324n13. [CR387859]	ens|ENSGALT00000010423|gb|CR387859|gb|XM_415236|tc|TC237274	sphingomyelin phosphodiesterase 4, neutral membrane (neutral sphingomyelinase-3)	ENSGALT00000010423
A_87_P017181	0		Gallus gallus finished cDNA, clone ChEST411a13. [CR385348]	gb|CR385348|tc|TC255212		CR385348
A_87_P017076	0	CCNG2	Gallus gallus finished cDNA, clone ChEST375f10. [CR385553]	gb|CR385553|tc|TC238197	cyclin G2	CR385553
A_87_P015468	0	UPF2	Gallus gallus finished cDNA, clone ChEST1026d2. [CR388446]	gb|CR388446|tc|TC242557	UPF2 regulator of nonsense transcripts homolog (yeast)	CR388446
A_87_P013516	0		Gallus gallus finished cDNA, clone ChEST264b15. [CR391360]	gb|CR391360|gb|BU473431|tc|TC255030		CR391360
A_87_P019710	0	PDE5A	PREDICTED: Gallus gallus phosphodiesterase 5A, cGMP-specific (PDE5A), mRNA [XM_420631]	gb|XM_420631|tc|TC245095	phosphodiesterase 5A, cGMP-specific	XM_420631
A_87_P008890	0	FGFR2	Gallus gallus fibroblast growth factor receptor 2 (FGFR2), mRNA [NM_205319]	ref|NM_205319|ens|ENSGALT00000015457|ens|ENSGALT00000015458|ens|ENSGALT00000038732	fibroblast growth factor receptor 2	NM_205319
A_87_P023649	0	PINX1	Gallus gallus finished cDNA, clone ChEST1033j4. [BX932109]	ens|ENSGALT00000026871|gb|BX932109|tc|TC235252	PIN2-interacting protein 1	ENSGALT00000026871
A_87_P035311	0	SLC15A1	Gallus gallus solute carrier family 15 (oligopeptide transporter), member 1 (SLC15A1), mRNA [NM_204365]	ref|NM_204365|ens|ENSGALT00000027279|gb|AY029615|tc|TC228490	solute carrier family 15 (oligopeptide transporter), member 1	NM_204365
A_87_P016276	0		Gallus gallus finished cDNA, clone ChEST228k18. [CR386729]	gb|CR386729|tc|TC233419		CR386729
A_87_P018689	0	UPB1	Gallus gallus finished cDNA, clone ChEST554j3. [CR338990]	ens|ENSGALT00000010703|gb|CR338990|gb|XM_415242|tc|TC233005	ureidopropionase, beta	ENSGALT00000010703
A_87_P003680	0	ARFGEF1	PREDICTED: Gallus gallus similar to guanine nucleotide exchange factor (LOC420170), mRNA [XM_418283]	ens|ENSGALT00000025075|gb|XM_418283|tc|TC245550	ADP-ribosylation factor guanine nucleotide-exchange factor 1(brefeldin A-inhibited)	ENSGALT00000025075
A_87_P022558	0	C6orf166	Gallus gallus finished cDNA, clone ChEST607j7. [BX934526]	gb|BX934526|gb|CR387510|gb|BX935737|gb|XM_419845	chromosome 6 open reading frame 166	BX934526
A_87_P011900	0		Gallus gallus finished cDNA, clone ChEST794e4. [CR523018]	gb|CR523018|tc|TC251834		CR523018
A_87_P012741	0	BAG2	Gallus gallus finished cDNA, clone ChEST115h10. [CR406498]	gb|CR406498|gb|BX933957|tc|TC232185|ref|XM_419897	BCL2-associated athanogene 2	CR406498
A_87_P023880	0	AP1S3	Gallus gallus adaptor-related protein complex 1, sigma 3 subunit (AP1S3), mRNA [NM_001030008]	ref|NM_001030008|ens|ENSGALT00000008302|gb|BX931554|tc|TC231152	adaptor-related protein complex 1, sigma 3 subunit	NM_001030008
A_87_P011043	0		Gallus gallus finished cDNA, clone ChEST1003m23. [CR524225]	gb|CR524225|tc|TC251841		CR524225
A_87_P022726	0	IL13RA2	Gallus gallus interleukin 13 receptor, alpha 2 (IL13RA2), mRNA [NM_001048078]	ref|NM_001048078|ens|ENSGALT00000032399|gb|BX934144|gb|AB243738	interleukin 13 receptor, alpha 2	NM_001048078
A_87_P023928	0	VASH2	Gallus gallus finished cDNA, clone ChEST646d10. [BX931445]	ens|ENSGALT00000031934|gb|BX931445|tc|TC238204|tc|TC238442	vasohibin 2	ENSGALT00000031934
A_87_P001856	0	DISP2	Unknown	ens|ENSGALT00000007565|tc|TC289192	dispatched homolog 2 (Drosophila)	ENSGALT00000007565
A_87_P023043	0		Gallus gallus finished cDNA, clone ChEST63g12. [BX933406]	ens|ENSGALT00000022615|gb|BX933406|tc|TC237716		ENSGALT00000022615
A_87_P024187	0	TJAP1	Gallus gallus finished cDNA, clone ChEST372a18. [BX930743]	ens|ENSGALT00000016916|gb|BX930743|gb|XM_419505|tc|TC244746	tight junction associated protein 1 (peripheral)	ENSGALT00000016916
A_87_P016258	0	UACA	Gallus gallus finished cDNA, clone ChEST421p22. [CR386759]	ens|ENSGALT00000013227|gb|CR386759|gb|XM_413937|tc|TC259311	uveal autoantigen with coiled-coil domains and ankyrin repeats	ENSGALT00000013227
A_87_P023853	0	HORMAD2	Gallus gallus finished cDNA, clone ChEST403f19. [BX931617]	ens|ENSGALT00000013040|gb|BX931617|gb|XM_415302|tc|TC248110	HORMA domain containing 2	ENSGALT00000013040
A_87_P015611	0		Gallus gallus finished cDNA, clone ChEST531m18. [CR387726]	gb|CR387726|gb|CR523423|gb|XM_425472|tc|TC237885		CR387726
A_87_P015371	0	C8orf37	Gallus gallus finished cDNA, clone ChEST261a18. [CR388575]	ens|ENSGALT00000025766|gb|CR388575|gb|XM_418346|tc|TC254963	chromosome 8 open reading frame 37	ENSGALT00000025766
A_87_P013049	0		Gallus gallus finished cDNA, clone ChEST600n9. [CR406014]	ens|ENSGALT00000040540|gb|CR406014|gb|CR523200|gb|XM_429923		ENSGALT00000040540
A_87_P009184	0	PPP1R12B	Gallus gallus protein phosphatase 1, regulatory (inhibitor) subunit 12B (PPP1R12B), mRNA [NM_204727]	ref|NM_204727|ens|ENSGALT00000000450|ens|ENSGALT00000000448|gb|S74622	protein phosphatase 1, regulatory (inhibitor) subunit 12B	NM_204727
A_87_P014250	0		Gallus gallus finished cDNA, clone ChEST921b19. [CR390290]	gb|CR390290|gb|CN218367|tc|TC258480		CR390290
A_87_P012544	0		Gallus gallus finished cDNA, clone ChEST303j23. [CR406771]	gb|CR406771|gb|XM_420784|tc|TC258322		CR406771
A_87_P023197	0		Gallus gallus finished cDNA, clone ChEST993c14. [BX933109]	ens|ENSGALT00000025842|gb|BX933109|gb|XM_418362|tc|TC254840		ENSGALT00000025842
A_87_P015354	0	TMED2	Gallus gallus transmembrane emp24 domain trafficking protein 2 (TMED2), mRNA [NM_001006186]	ref|NM_001006186|ens|ENSGALT00000005240|gb|CR388599|gb|AJ720174	transmembrane emp24 domain trafficking protein 2	NM_001006186
A_87_P017027	0		Gallus gallus finished cDNA, clone ChEST380l15. [CR385626]	gb|CR385626|tc|TC252511|tc|TC302673		CR385626
A_87_P017926	0	PFN2	Gallus gallus profilin 2 (PFN2), mRNA [NM_001079760]	ref|NM_001079760|ens|ENSGALT00000016950|gb|CR353461|gb|AJ719884	profilin 2	NM_001079760
A_87_P021765	0	TMEM213	Gallus gallus finished cDNA, clone ChEST143l11. [BX936201]	gb|BX936201|gb|BX936146|tc|TC231329|ref|XM_416337	transmembrane protein 213	BX936201
A_87_P013131	0		Gallus gallus finished cDNA, clone ChEST691n18. [CR405897]	gb|CR405897		CR405897
A_87_P022643	0		Gallus gallus finished cDNA, clone ChEST47k13. [BX934320]	gb|BX934320|gb|BU219714|tc|TC236099		BX934320
A_87_P248173	0	FABP7	Gallus gallus fatty acid binding protein 7, brain (FABP7), mRNA [NM_205308]	ref|NM_205308|ens|ENSGALT00000037382|ens|ENSGALT00000023987|gb|X65459	fatty acid binding protein 7, brain	NM_205308
A_87_P014803	0		Gallus gallus finished cDNA, clone ChEST982d8. [CR389464]	gb|CR389464|tc|TC257331		CR389464
A_87_P022917	0	MCEE	Gallus gallus finished cDNA, clone ChEST948l17. [BX933690]	ens|ENSGALT00000034521|gb|BX933690|gb|BX936254|gb|BX930043	methylmalonyl CoA epimerase	ENSGALT00000034521
A_87_P013338	0	VDR	Gallus gallus vitamin D (1,25- dihydroxyvitamin D3) receptor (VDR), mRNA [NM_205098]	ref|NM_205098|ens|ENSGALT00000035837|gb|CR391607|gb|AF011356	vitamin D (1,25- dihydroxyvitamin D3) receptor	NM_205098
A_87_P009664	0	ERBB2	Gallus gallus v-erb-b2 erythroblastic leukemia viral oncogene homolog 2, neuro/glioblastoma derived oncogene homolog (avian) (ERBB2), mRNA [NM_001044661]	ref|NM_001044661|ens|ENSGALT00000029714|gb|DQ376139|ens|ENSGALT00000035866	v-erb-b2 erythroblastic leukemia viral oncogene homolog 2, neuro/glioblastoma derived oncogene homolog (avian)	NM_001044661
A_87_P005813	0	CENTD1	PREDICTED: Gallus gallus similar to ARAP2 (LOC428790), mRNA [XM_426346]	gb|XM_426346|tc|TC291978	centaurin, delta 1	XM_426346
A_87_P008936	0	HOXA4	Gallus gallus homeobox A4 (HOXA4), mRNA [NM_001030346]	ref|NM_001030346|ens|ENSGALT00000018006|gb|X52670|tc|TC229567	homeobox A4	NM_001030346
A_87_P023394	0		Gallus gallus finished cDNA, clone ChEST498a12. [BX932706]	gb|BX932706		BX932706
A_87_P014046	0		Gallus gallus finished cDNA, clone ChEST667n5. [CR390594]	gb|CR390594		CR390594
A_87_P016764	0		Gallus gallus finished cDNA, clone ChEST218p11. [CR385999]	gb|CR385999|tc|TC235676		CR385999
A_87_P016459	0	LOC771289	Gallus gallus finished cDNA, clone ChEST1021o18. [CR386462]	ens|ENSGALT00000010869|gb|CR386462|gb|XM_001234581|tc|TC277547	similar to MUC2	ENSGALT00000010869
A_87_P017841	0		Gallus gallus finished cDNA, clone ChEST5o9. [CR353591]	gb|CR353591|tc|TC257354		CR353591
A_87_P021768	0	RPA3	Gallus gallus finished cDNA, clone ChEST147o13. [BX936195]	gb|BX936195|gb|BX934509|gb|BX931405|gb|DR420499	replication protein A3, 14kDa	BX936195
A_87_P018637	0		Gallus gallus finished cDNA, clone ChEST82e1. [CR352370]	gb|CR352370|gb|CR523689|gb|XM_419096|tc|TC235292		CR352370
A_87_P010939	0	ANKS6	Gallus gallus finished cDNA, clone ChEST243c20. [CR524382]	ens|ENSGALT00000021557|gb|CR524382|tc|TC256347	ankyrin repeat and sterile alpha motif domain containing 6	ENSGALT00000021557
A_87_P022518	0	INPP4A	Gallus gallus finished cDNA, clone ChEST385m4. [BX934602]	ens|ENSGALT00000027049|gb|BX934602|gb|XM_416886|tc|TC232110	inositol polyphosphate-4-phosphatase, type I, 107kDa	ENSGALT00000027049
A_87_P010892	0	LOC428958	Gallus gallus finished cDNA, clone ChEST786b9. [CR524445]	ens|ENSGALT00000010186|gb|CR524445|ref|XM_426515	similar to Lipase A, lysosomal acid, cholesterol esterase (Wolman disease)	ENSGALT00000010186
A_87_P011220	0		Gallus gallus finished cDNA, clone ChEST205k7. [CR524001]	gb|CR524001|tc|TC262276		CR524001
A_87_P008706	0	CEBPB	Gallus gallus CCAAT/enhancer binding protein (C/EBP), beta (CEBPB), mRNA [NM_205253]	ref|NM_205253|gb|Z21646|tc|TC230267|tc|TC291555	CCAAT/enhancer binding protein (C/EBP), beta	NM_205253
A_87_P022033	0		PREDICTED: Gallus gallus similar to similar to aldose reductase (LOC772271), mRNA. [Source:RefSeq DNA;Acc:XR_026805] [ENSGALT00000005490]	ens|ENSGALT00000005490|gb|BX935637		ENSGALT00000005490
A_87_P018762	0		Gallus gallus finished cDNA, clone ChEST981k21. [CR338900]	gb|CR338900|tc|TC242008		CR338900
A_87_P022467	0		Gallus gallus finished cDNA, clone ChEST29i21. [BX934701]	gb|BX934701|tc|TC247385		BX934701
A_87_P012046	0	AGT	Gallus gallus finished cDNA, clone ChEST141l17. [CR407474]	ens|ENSGALT00000018111|gb|CR407474|gb|BX950558|tc|TC231815	angiotensinogen (serpin peptidase inhibitor, clade A, member 8)	ENSGALT00000018111
A_87_P010594	0	C2orf47	Unknown	ens|ENSGALT00000033513	chromosome 2 open reading frame 47	ENSGALT00000033513
A_87_P009318	0	EPHB2	Gallus gallus EPH receptor B2 (EPHB2), mRNA [NM_206951]	ref|NM_206951|gb|M62325|tc|TC249767	EPH receptor B2	NM_206951
A_87_P024634	0		Gallus gallus finished cDNA, clone ChEST794l10. [BX929671]	gb|BX929671|tc|TC235575		BX929671
A_87_P010821	0	CD83	Gallus gallus finished cDNA, clone ChEST705a17. [CR733120]	gb|CR733120|gb|CR523648|gb|XM_418929|tc|TC273652	CD83 molecule	CR733120
A_87_P017118	0		Gallus gallus finished cDNA, clone ChEST460a6. [CR385477]	gb|CR385477|tc|TC280560|tc|TC239522		CR385477
A_87_P008711	0	BCL2	Gallus gallus B-cell CLL/lymphoma 2 (BCL2), nuclear gene encoding mitochondrial protein, mRNA [NM_205339]	ref|NM_205339|ens|ENSGALT00000021014|ens|ENSGALT00000037179|gb|Z11961	B-cell CLL/lymphoma 2	NM_205339
A_87_P025727	0	C14orf39	603269190F1 CSEQRBN21 Gallus gallus cDNA clone ChEST242c24 5', mRNA sequence [BU471050]	ens|ENSGALT00000032471|gb|BU471050|ref|XM_421421	chromosome 14 open reading frame 39	ENSGALT00000032471
A_87_P005862	0	DNAJB5	DNJB5_MOUSE (O89114) DnaJ homolog subfamily B member 5 (Heat shock protein Hsp40-3) (Heat shock protein cognate 40) (Hsc40), partial (59%) [TC289145]	ens|ENSGALT00000002971|tc|TC289145	DnaJ (Hsp40) homolog, subfamily B, member 5	ENSGALT00000002971
A_87_P023674	0		Gallus gallus finished cDNA, clone ChEST417i18. [BX932054]	gb|BX932054|tc|TC248161|tc|TC268867		BX932054
A_87_P013817	0		Gallus gallus finished cDNA, clone ChEST748o1. [CR390963]	gb|CR390963|tc|TC257971		CR390963
A_87_P012619	0		Gallus gallus finished cDNA, clone ChEST903h10. [CR406669]	gb|CR406669		CR406669
A_87_P019661	0	LOC427844	PREDICTED: Gallus gallus similar to leucine-rich repeat kinase 2 (LOC427844), mRNA. [Source:RefSeq DNA;Acc:XR_026953] [ENSGALT00000011599]	ens|ENSGALT00000011599|ens|ENSGALT00000011598|gb|XR_026953|tc|TC295228	similar to leucine-rich repeat kinase 2	ENSGALT00000011599
A_87_P010283	0	C21orf70	gonad_EST07704 Embryonic gonad cDNA Library Gallus gallus cDNA 5', mRNA sequence [CV860228]	ens|ENSGALT00000012147|gb|CV860228|tc|TC256907|tc|TC246814	chromosome 21 open reading frame 70	ENSGALT00000012147
A_87_P018349	0		Gallus gallus finished cDNA, clone ChEST429i24. [CR352811]	gb|CR352811|gb|CO760154|tc|TC277190|tc|TC242054		CR352811
A_87_P010990	0		Gallus gallus finished cDNA, clone ChEST817l11. [CR524300]	gb|CR524300|tc|TC263710|tc|TC278231		CR524300
A_87_P022398	0	NDUFAB1	Gallus gallus finished cDNA, clone ChEST560h19. [BX934815]	ens|ENSGALT00000009801|gb|BX934815|gb|BX931278|gb|BX929522	NADH dehydrogenase (ubiquinone) 1, alpha/beta subcomplex, 1, 8kDa	ENSGALT00000009801
A_87_P021725	0		Gallus gallus finished cDNA, clone ChEST708d11. [BX950256]	gb|BX950256|tc|TC265536		BX950256
A_87_P024186	0	LOC770087	Gallus gallus finished cDNA, clone ChEST968n22. [BX930752]	ens|ENSGALT00000015464|gb|BX930752|gb|CR353836|tc|TC252287	similar to neuropeptide Y receptor Y5	ENSGALT00000015464
A_87_P009711	0	WISP1	Gallus gallus WNT1 inducible signaling pathway protein 1 (WISP1), mRNA [NM_001024579]	ref|NM_001024579|ens|ENSGALT00000026149|gb|DQ003338|gb|BX934666	WNT1 inducible signaling pathway protein 1	NM_001024579
A_87_P018312	0		Gallus gallus finished cDNA, clone ChEST475d9. [CR352865]	gb|CR352865|tc|TC237574		CR352865
A_87_P018582	0		Gallus gallus finished cDNA, clone ChEST322d3. [CR352450]	gb|CR352450|tc|TC292553|tc|TC256253		CR352450
A_87_P015457	0		Gallus gallus finished cDNA, clone ChEST585f7. [CR388462]	gb|CR388462|gb|XM_001233011		CR388462
A_87_P007769	0	ALS2CR4	PREDICTED: Gallus gallus similar to Amyotrophic lateral sclerosis 2 (juvenile) chromosome region, candidate 4 (LOC424084), mRNA [XM_421939]	ens|ENSGALT00000013654|gb|XM_421939|tc|TC287904|tc|TC267416	amyotrophic lateral sclerosis 2 (juvenile) chromosome region, candidate 4	ENSGALT00000013654
A_87_P023206	0	WASF2	Gallus gallus finished cDNA, clone ChEST906d20. [BX933090]	ens|ENSGALT00000022698|gb|BX933090|tc|TC250739	WAS protein family, member 2	ENSGALT00000022698
A_87_P022351	0	IL22RA1	Gallus gallus finished cDNA, clone ChEST153a4. [BX934914]	ens|ENSGALT00000006712|ens|ENSGALT00000034938|gb|BX934914|gb|XM_417840	interleukin 22 receptor, alpha 1	ENSGALT00000006712
A_87_P011329	0	MACF1	Gallus gallus finished cDNA, clone ChEST939h18. [CR523840]	ens|ENSGALT00000005857|gb|CR523840|gb|XM_417817	microtubule-actin crosslinking factor 1	ENSGALT00000005857
A_87_P005529	0	FBXL14	PREDICTED: Gallus gallus F-box and leucine-rich repeat protein 14 (FBXL14), mRNA [XM_425498]	gb|XM_425498|tc|TC294775	F-box and leucine-rich repeat protein 14	XM_425498
A_87_P025063	0		BX274456 AGENAE Gallus gallus multi-tissues normalized and once-subtracted cDNA library (gcal) Gallus gallus cDNA clone gcal0013.k.14 3prim, mRNA sequence [BX274456]	ens|ENSGALT00000000384|gb|BX274456|tc|TC267556|tc|TC278284		ENSGALT00000000384
A_87_P015212	0		Gallus gallus finished cDNA, clone ChEST692d7. [CR388821]	gb|CR388821|tc|TC235411		CR388821
A_87_P004092	0		WIBG_DROME (P82804) Protein within the bgcn gene intron, partial (5%) [TC255921]	ens|ENSGALT00000010298|ens|ENSGALT00000038716|tc|TC255921		ENSGALT00000010298
A_87_P022664	0	C1orf91	Gallus gallus finished cDNA, clone ChEST670l20. [BX934269]	ens|ENSGALT00000035025|gb|BX934269|gb|DR413398|tc|TC254234	chromosome 1 open reading frame 91	ENSGALT00000035025
A_87_P010568	0	ITPRIPL2	PREDICTED: Gallus gallus hypothetical protein LOC771589 (LOC771589), mRNA [XM_001234850]	gb|XM_001234850|tc|TC264698|tc|TC264176	inositol 1,4,5-triphosphate receptor interacting protein-like 2	XM_001234850
A_87_P009269	0	HSP70	Gallus gallus heat shock protein 70 (HSP70), mRNA [NM_001006685]	ref|NM_001006685|tc|TC266120|tc|TC253433|tc|TC294882	heat shock protein 70	NM_001006685
A_87_P021951	0	PSKH1	Gallus gallus finished cDNA, clone ChEST916a14. [BX935768]	gb|BX935768|gb|XM_414024|tc|TC237714|tc|TC295435	protein serine kinase H1	BX935768
A_87_P016357	0		Gallus gallus finished cDNA, clone ChEST296g9. [CR386606]	gb|CR386606|gb|XM_413764|tc|TC246760		CR386606
A_87_P012628	0		Gallus gallus finished cDNA, clone ChEST903k5. [CR406659]	gb|CR406659|tc|TC252128|tc|TC251673|tc|TC273791		CR406659
A_87_P014433	0		Gallus gallus finished cDNA, clone ChEST1012h22. [CR390004]	gb|CR390004|tc|TC238171		CR390004
A_87_P026587	0	SGOL2	PREDICTED: Gallus gallus hypothetical LOC424070 (LOC424070), mRNA [XM_421926]	ens|ENSGALT00000033496|gb|XM_421926|tc|TC286910	shugoshin-like 2 (S. pombe)	ENSGALT00000033496
A_87_P014168	0		Gallus gallus finished cDNA, clone ChEST272a14. [CR390420]	gb|CR390420|gb|XM_429138|tc|TC255469|tc|TC302200		CR390420
A_87_P024240	0		Gallus gallus finished cDNA, clone ChEST368n10. [BX930588]	gb|BX930588|gb|BU406070|tc|TC244618		BX930588
A_87_P009395	0	LOC396454	Gallus gallus purpurin (LOC396454), mRNA [NM_205467]	ref|NM_205467|ens|ENSGALT00000024805|gb|M17538|gb|BU133393	purpurin	NM_205467
A_87_P003371	0	DEXI	PREDICTED: Gallus gallus similar to DEXI (LOC771742), mRNA [XM_001234982]	ens|ENSGALT00000033493|gb|XM_001234982|tc|TC254229	Dexi homolog (mouse)	ENSGALT00000033493
A_87_P015195	0		Gallus gallus finished cDNA, clone ChEST690l6. [CR388840]	gb|CR388840		CR388840
A_87_P006331	0	FOXJ2	PREDICTED: Gallus gallus similar to FOXJ2 forkhead factor (LOC418259), mRNA [XM_416484]	gb|XM_416484|tc|TC259769	forkhead box J2	XM_416484
A_87_P022773	0	MAD2L1	Gallus gallus finished cDNA, clone ChEST58m21. [BX934016]	ens|ENSGALT00000019519|gb|BX934016|gb|BX935595|gb|BX935088	MAD2 mitotic arrest deficient-like 1 (yeast)	ENSGALT00000019519
A_87_P015392	0	C2orf25	Gallus gallus chromosome 2 open reading frame 25 (C2orf25), nuclear gene encoding mitochondrial protein, mRNA [NM_001008477]	ref|NM_001008477|ens|ENSGALT00000020382|gb|CR388547|gb|AJ720042	chromosome 2 open reading frame 25	NM_001008477
A_87_P016610	0		Gallus gallus finished cDNA, clone ChEST129f19. [CR386251]	gb|CR386251|tc|TC233762		CR386251
A_87_P011785	0		Gallus gallus finished cDNA, clone ChEST595p1. [CR523183]	gb|CR523183|gb|BX932449|tc|TC238145		CR523183
A_87_P028693	0	LOC771643	603587921F1 CSEQCHN74 Gallus gallus cDNA clone ChEST547i5 5', mRNA sequence [BU374316]	gb|BU374316|tc|TC284608	hypothetical protein LOC771643	BU374316
A_87_P012333	0		Gallus gallus finished cDNA, clone ChEST1005a11. [CR407053]	gb|CR407053		CR407053
A_87_P016687	0		Gallus gallus finished cDNA, clone ChEST364j10. [CR386130]	gb|CR386130|tc|TC236141		CR386130
A_87_P017579	0		Gallus gallus finished cDNA, clone ChEST375g20. [CR354047]	gb|CR354047|tc|TC285648		CR354047
A_87_P023130	0		Gallus gallus finished cDNA, clone ChEST516j1. [BX933263]	ens|ENSGALT00000017568|gb|BX933263|gb|XM_422499|tc|TC235721		ENSGALT00000017568
A_87_P010963	0		Gallus gallus finished cDNA, clone ChEST812i6. [CR524348]	gb|CR524348		CR524348
A_87_P010015	0	LOC395193	gonad_EST09380 Embryonic gonad cDNA Library Gallus gallus cDNA 5', mRNA sequence [CV861799]	gb|CV861799|tc|TC245742	anti-apoptotic NR13	CV861799
A_87_P013389	0	SEMA3B	Gallus gallus finished cDNA, clone ChEST771a21. [CR391534]	ens|ENSGALT00000035861|gb|CR391534|gb|XM_423897|tc|TC249845	sema domain, immunoglobulin domain (Ig), short basic domain, secreted, (semaphorin) 3B	ENSGALT00000035861
A_87_P013647	0		Gallus gallus finished cDNA, clone ChEST210h23. [CR391199]	gb|CR391199		CR391199
A_87_P011850	0	LOC417962	Gallus gallus finished cDNA, clone ChEST563n8. [CR523081]	ens|ENSGALT00000019257|gb|CR523081|tc|TC264446|tc|TC251279	LOC417962	ENSGALT00000019257
A_87_P021126	0	SEC61G	SC61G_CANFA (P60058) Protein transport protein SEC61 gamma subunit, complete [TC291244]	ens|ENSGALT00000021398|tc|TC291244|ref|XM_001236151	Sec61 gamma subunit	ENSGALT00000021398
A_87_P023269	0	KIAA1553	Gallus gallus finished cDNA, clone ChEST35e15. [BX932932]	ens|ENSGALT00000024718|gb|BX932932|gb|BX934207|gb|XM_419805	KIAA1553	ENSGALT00000024718
A_87_P008764	0	CASQ2	Gallus gallus calsequestrin 2 (cardiac muscle) (CASQ2), mRNA [NM_204526]	ref|NM_204526|ens|ENSGALT00000036952|gb|Y00789|gb|M58048	calsequestrin 2 (cardiac muscle)	NM_204526
A_87_P022386	0	SEC24A	Gallus gallus finished cDNA, clone ChEST557g21. [BX934831]	ens|ENSGALT00000010356|gb|BX934831|gb|XM_414630|tc|TC242092	SEC24 related gene family, member A (S. cerevisiae)	ENSGALT00000010356
A_87_P016647	0	HSD3B7	Gallus gallus finished cDNA, clone ChEST600d7. [CR386199]	gb|CR386199|gb|BX936213|gb|XM_415754|tc|TC230027	hydroxy-delta-5-steroid dehydrogenase, 3 beta- and steroid delta-isomerase 7	CR386199
A_87_P010822	0		Gallus gallus finished cDNA, clone ChEST69m8. [CR733118]	gb|CR733118|tc|TC231773		CR733118
A_87_P015836	0	WBSCR22	Gallus gallus Williams Beuren syndrome chromosome region 22 (WBSCR22), mRNA [NM_001039332]	ref|NM_001039332|ens|ENSGALT00000023461|gb|CR387409|gb|AJ720974	Williams Beuren syndrome chromosome region 22	NM_001039332
A_87_P017382	0	ARV1	Gallus gallus finished cDNA, clone ChEST71i10. [CR354341]	gb|CR354341|gb|XM_419587|tc|TC264549|tc|TC270534	ARV1 homolog (S. cerevisiae)	CR354341
A_87_P011278	0		Gallus gallus finished cDNA, clone ChEST673k15. [CR523924]	gb|CR523924|tc|TC258984		CR523924
A_87_P013222	0		Gallus gallus finished cDNA, clone ChEST570o3. [CR405746]	gb|CR405746		CR405746
A_87_P018635	0		Gallus gallus finished cDNA, clone ChEST82j3. [CR352372]	gb|CR352372|gb|CR389361|tc|TC231910|tc|TC237638		CR352372
A_87_P020257	0	LOC420073	PREDICTED: Gallus gallus similar to R31449_3 (LOC420073), mRNA [XM_418192]	ens|ENSGALT00000041266|gb|XM_418192|tc|TC289645	similar to R31449_3	ENSGALT00000041266
A_87_P023530	0		Gallus gallus finished cDNA, clone ChEST99i16. [BX932369]	gb|BX932369|gb|BU110280|tc|TC234739		BX932369
A_87_P020489	0	LOC772306	PREDICTED: Gallus gallus hypothetical LOC424389 (LOC424389), mRNA [XR_027041]	ens|ENSGALT00000005010|gb|XR_027041|tc|TC299629	hypothetical protein LOC772306	ENSGALT00000005010
A_87_P009094	0	HESX1	Gallus gallus HESX homeobox 1 (HESX1), mRNA [NM_205012]	ref|NM_205012|ens|ENSGALT00000008836|ens|ENSGALT00000036260|ens|ENSGALT00000036259	HESX homeobox 1	NM_205012
A_87_P015182	0		Gallus gallus finished cDNA, clone ChEST873k5. [CR388856]	gb|CR388856|tc|TC242104|tc|TC232958		CR388856
A_87_P008795	0	LCAT	G.gallus mRNA for lecithin-cholesterol acyltransferase. [X91011]	gb|X91011|tc|TC299865|tc|TC237907	lecithin-cholesterol acyltransferase	X91011
A_87_P012998	0		Gallus gallus finished cDNA, clone ChEST966m24. [CR406106]	gb|CR406106|tc|TC248967		CR406106
A_87_P030473	0	LOC423942	PREDICTED: Gallus gallus similar to DMBT1 4.7 kb transcript (LOC423942), mRNA [XM_421801]	gb|XM_421801|tc|TC291277	similar to DMBT1 4.7 kb transcript	XM_421801
A_87_P016885	0		Gallus gallus finished cDNA, clone ChEST704f4. [CR385845]	gb|CR385845|tc|TC269416|tc|TC285261		CR385845
A_87_P015769	0	PDLIM1	Gallus gallus finished cDNA, clone ChEST950k3. [CR387509]	ens|ENSGALT00000008709|gb|CR387509|gb|BX931480|gb|BX932965	PDZ and LIM domain 1 (elfin)	ENSGALT00000008709
A_87_P025364	0	FAM120A	PREDICTED: Gallus gallus hypothetical LOC415983 (LOC415983), mRNA [XM_414325]	ens|ENSGALT00000008313|gb|XM_414325|tc|TC280052	family with sequence similarity 120A	ENSGALT00000008313
A_87_P023215	0		Gallus gallus finished cDNA, clone ChEST907i1. [BX933074]	ens|ENSGALT00000017438|ens|ENSGALT00000017436|gb|BX933074|gb|CR388423		ENSGALT00000017438
A_87_P017797	0		Gallus gallus finished cDNA, clone ChEST931b18. [CR353655]	gb|CR353655|tc|TC243623		CR353655
A_87_P018505	0		Gallus gallus finished cDNA, clone ChEST841c12. [CR352570]	gb|CR352570|tc|TC237100		CR352570
A_87_P016144	0		Gallus gallus finished cDNA, clone ChEST162j2. [CR386947]	gb|CR386947|tc|TC233277		CR386947
A_87_P021730	0	ANKFY1	Gallus gallus finished cDNA, clone ChEST706m10. [BX950251]	ens|ENSGALT00000002223|gb|BX950251|gb|BX933756|gb|XM_415742	ankyrin repeat and FYVE domain containing 1	ENSGALT00000002223
A_87_P019508	0	CKAP5	Q8IYN5_HUMAN (Q8IYN5) CKAP5 protein, partial (22%) [TC236639]	ens|ENSGALT00000013551|tc|TC236639|tc|TC274048|tc|TC297188	cytoskeleton associated protein 5	ENSGALT00000013551
A_87_P118753	0	PPARG	Gallus gallus finished cDNA, clone ChEST991g15. [CR338957]	gb|CR338957|tc|NP1056290	peroxisome proliferator-activated receptor gamma	CR338957
A_87_P011685	0		Gallus gallus finished cDNA, clone ChEST578i21. [CR523338]	gb|CR523338|tc|TC290911|tc|TC266370		CR523338
A_87_P005527	0	TEKT3	PREDICTED: Gallus gallus hypothetical LOC417326 (LOC417326), mRNA [XM_415594]	ens|ENSGALT00000002058|gb|XM_415594|tc|TC294736	tektin 3	ENSGALT00000002058
A_87_P009434	0	CNR1	Gallus gallus cannabinoid receptor 1 (brain) (CNR1), mRNA [NM_001038652]	ref|NM_001038652|gb|L48907|gb|L48922|tc|TC293499	cannabinoid receptor 1 (brain)	NM_001038652
A_87_P008000	0		PREDICTED: Gallus gallus similar to putative zinc finger protein SERZ-1 (LOC415821), mRNA [XM_414183]	ens|ENSGALT00000009174|gb|XM_414183|tc|TC267509		ENSGALT00000009174
A_87_P017340	0	RCJMB04_19f10	Gallus gallus ring finger and CHY zinc finger domain containing 1 (RCHY1), mRNA [NM_001080888]	ref|NM_001080888|ens|ENSGALT00000038423|gb|CR385111|gb|AJ720511	ring finger and CHY zinc finger domain containing 1	NM_001080888
A_87_P024765	0		Gallus gallus finished cDNA, clone ChEST979n17. [BX929334]	gb|BX929334		BX929334
A_87_P023806	0	OXSM	Gallus gallus finished cDNA, clone ChEST743o12. [BX931728]	ens|ENSGALT00000018456|gb|BX931728|gb|XM_418755|tc|TC247417	3-oxoacyl-ACP synthase, mitochondrial	ENSGALT00000018456
A_87_P026042	0	LOC421438	PREDICTED: Gallus gallus similar to LOC506727 protein (LOC421438), mRNA [XM_419490]	gb|XM_419490|tc|TC252008|tc|TC274564	similar to LOC506727 protein	XM_419490
A_87_P014109	0		Gallus gallus finished cDNA, clone ChEST443h5. [CR390504]	ens|ENSGALT00000040982|gb|CR390504|tc|TC265113		ENSGALT00000040982
A_87_P022113	0	ENPEP	Gallus gallus finished cDNA, clone ChEST867e16. [BX935501]	ens|ENSGALT00000019779|gb|BX935501|gb|XM_426327|tc|TC263441	glutamyl aminopeptidase (aminopeptidase A)	ENSGALT00000019779
A_87_P011432	0		Gallus gallus finished cDNA, clone ChEST484b4. [CR523700]	gb|CR523700		CR523700
A_87_P011587	0	MAP3K4	Gallus gallus finished cDNA, clone ChEST988c11. [CR523470]	ens|ENSGALT00000018893|gb|CR523470|gb|XM_419617|tc|TC276681	mitogen-activated protein kinase kinase kinase 4	ENSGALT00000018893
A_87_P021033	0	LOC772243	PREDICTED: Gallus gallus similar to gag [XM_001235407]	gb|XM_001235407|tc|TC245239	similar to gag/env fusion protein	XM_001235407
A_87_P018031	0	GP9	Gallus gallus finished cDNA, clone ChEST343m2. [CR353296]	ens|ENSGALT00000008039|gb|CR353296|gb|XM_414314|tc|TC262993	glycoprotein IX (platelet)	ENSGALT00000008039
A_87_P012847	0	INSC	Gallus gallus finished cDNA, clone ChEST861l16. [CR406340]	ens|ENSGALT00000009769|gb|CR406340|gb|XM_420999	inscuteable homolog (Drosophila)	ENSGALT00000009769
A_87_P018333	0		Gallus gallus finished cDNA, clone ChEST119p22. [CR352838]	gb|CR352838|gb|XM_001236145|tc|TC293742|tc|TC298478		CR352838
A_87_P017668	0		Gallus gallus finished cDNA, clone ChEST469h8. [CR353883]	gb|CR353883|gb|BU345013|tc|TC239899		CR353883
A_87_P024683	0	STXBP6	Gallus gallus finished cDNA, clone ChEST743a2. [BX929546]	gb|BX929546|gb|BX931722|gb|XM_421218|tc|TC267550	syntaxin binding protein 6 (amisyn)	BX929546
A_87_P017059	0		Gallus gallus finished cDNA, clone ChEST93k19. [CR385584]	gb|CR385584|gb|BU135491|tc|TC234619		CR385584
A_87_P014351	0		Gallus gallus finished cDNA, clone ChEST162o8. [CR390135]	gb|CR390135|tc|TC257965|tc|TC281074		CR390135
A_87_P016304	0		Gallus gallus finished cDNA, clone ChEST298g3. [CR386693]	gb|CR386693|gb|CR391727|tc|TC243029		CR386693
A_87_P009772	0		polymerase I and transcript release factor [Source:RefSeq peptide;Acc:NP_001001471] [ENSGALT00000005164]	ens|ENSGALT00000005164|gb|D82080|tc|TC232873		ENSGALT00000005164
A_87_P017411	0	ADARB1	Gallus gallus adenosine deaminase, RNA-specific, B1 (RED1 homolog rat) (ADARB1), transcript variant 1, mRNA [NM_204240]	ref|NM_204240|ref|NM_001111074|ref|NR_004440|gb|CR354298	adenosine deaminase, RNA-specific, B1 (RED1 homolog rat)	NM_204240
A_87_P009479	0	SHH	Gallus gallus sonic hedgehog homolog (Drosophila) (SHH), mRNA [NM_204821]	ref|NM_204821|ens|ENSGALT00000010306|gb|L28099|tc|TC229940	sonic hedgehog homolog (Drosophila)	NM_204821
A_87_P009667	0	GADD45A	Gallus gallus growth arrest and DNA-damage-inducible, alpha (GADD45A), mRNA [NM_001044678]	ref|NM_001044678|gb|DQ358721|gb|CR353770|gb|BX930599	growth arrest and DNA-damage-inducible, alpha	NM_001044678
A_87_P015565	0		Gallus gallus finished cDNA, clone ChEST533a12. [CR387793]	gb|CR387793|gb|XM_413861|gb|BU221034|tc|TC258906		CR387793
A_87_P014086	0	LOC415976	Gallus gallus finished cDNA, clone ChEST666n9. [CR390541]	gb|CR390541|tc|TC263516|ref|XM_414319	similar to synArfGEF	CR390541
A_87_P024212	0	CINP	Gallus gallus finished cDNA, clone ChEST964m10. [BX930670]	ens|ENSGALT00000018551|gb|BX930670|gb|BX933890|gb|XM_421375	cyclin-dependent kinase 2 interacting protein	ENSGALT00000018551
A_87_P013420	0		Gallus gallus finished cDNA, clone ChEST900f24. [CR391489]	gb|CR391489|tc|TC236360|tc|TC257355		CR391489
A_87_P025636	0		PREDICTED: Gallus gallus similar to beige protein homolog (LOC421514), partial mRNA [XM_419558]	ens|ENSGALT00000017897|gb|XM_419558|tc|TC273206		ENSGALT00000017897
A_87_P003304	0	DGCR8	PREDICTED: Gallus gallus DiGeorge syndrome critical region gene 8 (DGCR8), mRNA [XM_415079]	gb|XM_415079|tc|TC250814	DiGeorge syndrome critical region gene 8	XM_415079
A_87_P021633	0		Gallus gallus finished cDNA, clone ChEST1014a13. [BX950448]	gb|BX950448		BX950448
A_87_P009105	0	MTNR1B	Gallus gallus Mel-1b melatonin receptor mRNA, partial cds. [U30609]	gb|U30609|gb|XM_417201|tc|NP346410	melatonin receptor 1B	U30609
A_87_P018724	0		Gallus gallus finished cDNA, clone ChEST988i2. [CR338943]	gb|CR338943|gb|CR389498|tc|TC235064		CR338943
A_87_P018318	0		Gallus gallus finished cDNA, clone ChEST496p9. [CR352859]	gb|CR352859|tc|TC236128		CR352859
A_87_P021717	0	POP5	Gallus gallus finished cDNA, clone ChEST257e20. [BX950276]	gb|BX950276|tc|TC263335	processing of precursor 5, ribonuclease P/MRP subunit (S. cerevisiae)	BX950276
A_87_P011353	0	DLG5	Gallus gallus finished cDNA, clone ChEST561l18. [CR523810]	ens|ENSGALT00000007975|gb|CR523810|tc|TC255825	discs, large homolog 5 (Drosophila)	ENSGALT00000007975
A_87_P008969	0	MT4	Gallus gallus metallothionein 4 (MT4), mRNA [NM_205275]	ref|NM_205275|gb|X06749	metallothionein 4	NM_205275
A_87_P009277	0	LOC396419	Gallus gallus violet sensitive cone opsin (LOC396419), mRNA [NM_205438]	ref|NM_205438|gb|M92039|tc|TC230147	violet sensitive cone opsin	NM_205438
A_87_P023415	0		Gallus gallus finished cDNA, clone ChEST497k21. [BX932640]	gb|BX932640|gb|BX930521|gb|BX930564|gb|BX932716		BX932640
A_87_P015033	0		Gallus gallus finished cDNA, clone ChEST833m24. [CR389097]	gb|CR389097|tc|TC271936		CR389097
A_87_P017536	0		Gallus gallus finished cDNA, clone ChEST386h11. [CR354116]	gb|CR354116|tc|TC260381		CR354116
A_87_P013068	0	ZMYM3	Gallus gallus finished cDNA, clone ChEST584d21. [CR405984]	gb|CR405984|tc|TC260382	zinc finger, MYM-type 3	CR405984
A_87_P017646	0		Gallus gallus finished cDNA, clone ChEST366p14. [CR353927]	gb|CR353927|tc|TC244748		CR353927
A_87_P009100	0	FGF1	Gallus gallus fibroblast growth factor 1 (acidic) (FGF1), mRNA [NM_205180]	ref|NM_205180|ens|ENSGALT00000011880|gb|U31863|gb|S63263	fibroblast growth factor 1 (acidic)	NM_205180
A_87_P022493	0	MPP6	Gallus gallus finished cDNA, clone ChEST383d12. [BX934643]	ens|ENSGALT00000017898|gb|BX934643|gb|XM_418721|tc|TC284447	membrane protein, palmitoylated 6 (MAGUK p55 subfamily member 6)	ENSGALT00000017898
A_87_P021123	0	COMTD1	PREDICTED: Gallus gallus hypothetical LOC423730 (LOC423730), mRNA [XM_421605]	ens|ENSGALT00000008009|gb|XM_421605|tc|TC280270|tc|TC247935	catechol-O-methyltransferase domain containing 1	ENSGALT00000008009
A_87_P018731	0	SLC9A8	Gallus gallus finished cDNA, clone ChEST986n5. [CR338936]	gb|CR338936|tc|TC239593	solute carrier family 9 (sodium/hydrogen exchanger), member 8	CR338936
A_87_P018609	0	UTP18	Gallus gallus finished cDNA, clone ChEST78k21. [CR352417]	gb|CR352417|gb|BX930952|tc|TC230616	UTP18, small subunit (SSU) processome component, homolog (yeast)	CR352417
A_87_P020735	0		RJB008E02.ab1 RJtestis Gallus gallus cDNA 5', mRNA sequence [CN227004]	ens|ENSGALT00000030800|gb|CN227004		ENSGALT00000030800
A_87_P011206	0		Gallus gallus finished cDNA, clone ChEST702b24. [CR524018]	gb|CR524018		CR524018
A_87_P022020	0	PPCDC	Gallus gallus finished cDNA, clone ChEST324o22. [BX935655]	ens|ENSGALT00000002626|gb|BX935655|gb|BX932557|gb|CR354358	phosphopantothenoylcysteine decarboxylase	ENSGALT00000002626
A_87_P008845	0	LOC396264	Gallus gallus MDV alpha TIF (LOC396264), mRNA [NM_205324]	ref|NM_205324|gb|X73370|tc|TC229021	MDV alpha TIF	NM_205324
A_87_P022668	0	LOC770996	Gallus gallus finished cDNA, clone ChEST53l1. [BX934260]	ens|ENSGALT00000026745|gb|BX934260|gb|XM_001234313|tc|TC264738	similar to L-gulono-gamma-lactone oxidase	ENSGALT00000026745
A_87_P011216	0		Gallus gallus finished cDNA, clone ChEST698b24. [CR524005]	gb|CR524005|tc|TC286779		CR524005
A_87_P015891	0		Gallus gallus finished cDNA, clone ChEST350n13. [CR387331]	gb|CR387331|tc|TC233995|tc|TC259350		CR387331
A_87_P015170	0		Gallus gallus finished cDNA, clone ChEST78o7. [CR388877]	gb|CR388877|tc|TC227981		CR388877
A_87_P011079	0	STK17A	Gallus gallus serine/threonine kinase 17a (STK17A), mRNA [NM_001030995]	ref|NM_001030995|ens|ENSGALT00000020177|gb|CR524177|gb|AJ719290	serine/threonine kinase 17a	NM_001030995
A_87_P011973	0		Gallus gallus finished cDNA, clone ChEST744g14. [CR522918]	gb|CR522918|gb|XM_421165|tc|TC276472|tc|TC262692		CR522918
A_87_P017740	0	NDUFB1	Gallus gallus finished cDNA, clone ChEST236g16. [CR353746]	gb|CR353746	NADH dehydrogenase (ubiquinone) 1 beta subcomplex, 1, 7kDa	CR353746
A_87_P022216	0		Gallus gallus finished cDNA, clone ChEST868m5. [BX935197]	gb|BX935197|gb|BX950699|gb|BX933762|gb|BU445174		BX935197
A_87_P011338	0	SOCS5	Gallus gallus suppressor of cytokine signaling 5 (SOCS5), mRNA [NM_001127314]	ref|NM_001127314|gb|CR523828|gb|EF544592|tc|TC242567	suppressor of cytokine signaling 5	NM_001127314
A_87_P015773	0	INPP5F	Gallus gallus finished cDNA, clone ChEST144c5. [CR387503]	ens|ENSGALT00000015375|gb|CR387503|gb|XM_421792|tc|TC231227	inositol polyphosphate-5-phosphatase F	ENSGALT00000015375
A_87_P002925	0	PLXDC2	PREDICTED: Gallus gallus similar to tumor endothelial marker 7-related (LOC420511), mRNA [XM_418613]	gb|XM_418613|tc|TC262249	plexin domain containing 2	XM_418613
A_87_P011990	0	RCJMB04_22n21	Gallus gallus ral guanine nucleotide dissociation stimulator-like 1 (RGL1), mRNA [NM_001031271]	ref|NM_001031271|ens|ENSGALT00000007530|gb|CR522890|gb|AJ720654	ral guanine nucleotide dissociation stimulator-like 1	NM_001031271
A_87_P011873	0		Gallus gallus finished cDNA, clone ChEST564p2. [CR523051]	gb|CR523051|tc|TC257670		CR523051
A_87_P026540	0	EMILIN2	PREDICTED: Gallus gallus similar to elastin microfibril interfacer 2 (LOC421058), mRNA [XM_419145]	ens|ENSGALT00000023921|gb|XM_419145|tc|TC272957	elastin microfibril interfacer 2	ENSGALT00000023921
A_87_P008076	0	LOC415683	O46504_BOVIN (O46504) Pyruvate dehydrogenase phosphatase regulatory subunit, partial (59%) [TC269207]	ens|ENSGALT00000004241|tc|TC269207	similar to KIAA1990 protein	ENSGALT00000004241
A_87_P002653	0	SNAI2	PREDICTED: Gallus gallus snail homolog 2 (Drosophila) (SNAI2), mRNA [XM_419196]	gb|XM_419196|tc|TC295569	snail homolog 2 (Drosophila)	XM_419196
A_87_P018150	0		Gallus gallus finished cDNA, clone ChEST213p13. [CR353121]	gb|CR353121|tc|TC239885		CR353121
A_87_P003221	0		Q6PEJ5_HUMAN (Q6PEJ5) CYLC2 protein (Fragment), partial (7%) [TC240169]	ens|ENSGALT00000032365|tc|TC240169|tc|TC244328		ENSGALT00000032365
A_87_P029413	0	LOC427816	603519351F1 CSEQCHN67 Gallus gallus cDNA clone ChEST460e13 5', mRNA sequence [BU340614]	gb|BU340614	similar to cytidine deaminase	BU340614
A_87_P018852	0		Gallus gallus finished cDNA, clone ChEST1028g19. [CR338769]	gb|CR338769|gb|CR389973|tc|TC233084		CR338769
A_87_P014559	0		Gallus gallus finished cDNA, clone ChEST265e24. [CR389832]	gb|CR389832|tc|TC273939		CR389832
A_87_P012293	0		Gallus gallus finished cDNA, clone ChEST753g15. [CR407112]	gb|CR407112		CR407112
A_87_P010381	0	CYP1B1	PREDICTED: Gallus gallus similar to cytochrome P450 1B1 (LOC421466), mRNA [XM_419515]	gb|XM_419515|tc|TC259957	cytochrome P450, family 1, subfamily B, polypeptide 1	XM_419515
A_87_P023252	0	CENPP	Gallus gallus centromere protein P (CENPP), mRNA [NM_001044635]	ref|NM_001044635|ens|ENSGALT00000007467|gb|AB231851|gb|BX932979	centromere protein P	NM_001044635
A_87_P013897	0		Gallus gallus finished cDNA, clone ChEST965g23. [CR390839]	gb|CR390839|tc|TC248613		CR390839
A_87_P027706	0	C14orf104	PREDICTED: Gallus gallus hypothetical LOC423566 (LOC423566), mRNA [XM_421456]	ens|ENSGALT00000019975|gb|XM_421456|tc|TC277191	chromosome 14 open reading frame 104	ENSGALT00000019975
A_87_P015493	0		Gallus gallus finished cDNA, clone ChEST755h2. [CR387897]	gb|CR387897|gb|BU234604|tc|TC243800		CR387897
A_87_P022980	0		Gallus gallus finished cDNA, clone ChEST659a2. [BX933541]	gb|BX933541|tc|TC243061		BX933541
A_87_P017885	0	ATOH8	Gallus gallus finished cDNA, clone ChEST126b11. [CR353524]	gb|CR353524|tc|TC232890	atonal homolog 8 (Drosophila)	CR353524
A_87_P010179	0	LARS	PREDICTED: Gallus gallus leucyl-tRNA synthetase (LARS), mRNA [XM_414663]	ens|ENSGALT00000012114|gb|XM_414663|tc|TC241753|tc|TC239990	leucyl-tRNA synthetase	ENSGALT00000012114
A_87_P023877	0	TCF20	Gallus gallus finished cDNA, clone ChEST393k6. [BX931558]	ens|ENSGALT00000019383|gb|BX931558|gb|XM_416218|tc|TC250313	transcription factor 20 (AR1)	ENSGALT00000019383
A_87_P014148	0		Gallus gallus finished cDNA, clone ChEST446d16. [CR390444]	gb|CR390444|tc|TC245464		CR390444
A_87_P014463	0		Gallus gallus finished cDNA, clone ChEST907h20. [CR389963]	gb|CR389963|tc|TC239072		CR389963
A_87_P023738	0	HDAC8	Gallus gallus finished cDNA, clone ChEST552d17. [BX931919]	ens|ENSGALT00000007708|gb|BX931919|gb|XM_420178|tc|TC242328	histone deacetylase 8	ENSGALT00000007708
A_87_P012001	0	MAPRE2	Gallus gallus microtubule-associated protein, RP/EB family, member 2 (MAPRE2), mRNA [NM_001031017]	ref|NM_001031017|ens|ENSGALT00000024553|gb|CR407542|gb|CR390905	microtubule-associated protein, RP/EB family, member 2	NM_001031017
A_87_P012777	0		Gallus gallus finished cDNA, clone ChEST832a3. [CR406439]	gb|CR406439|tc|TC293240		CR406439
A_87_P023990	0	PGBD5	Gallus gallus finished cDNA, clone ChEST259m9. [BX931270]	gb|BX931270|gb|XM_419582|tc|TC234043	piggyBac transposable element derived 5	BX931270
A_87_P016446	0		Gallus gallus finished cDNA, clone ChEST258c4. [CR386485]	gb|CR386485|gb|BU473697|tc|TC241886		CR386485
A_87_P018057	0		Gallus gallus finished cDNA, clone ChEST3g10. [CR353259]	gb|CR353259|tc|TC255999		CR353259
A_87_P012663	0		Gallus gallus finished cDNA, clone ChEST761j7. [CR406613]	gb|CR406613|tc|TC266321		CR406613
A_87_P015881	0		Gallus gallus finished cDNA, clone ChEST833a4. [CR387348]	gb|CR387348|tc|TC258813		CR387348
A_87_P012150	0	DEDD	Gallus gallus finished cDNA, clone ChEST624f24. [CR407323]	gb|CR407323|gb|XM_423146|tc|TC294983|tc|TC252543	death effector domain containing	CR407323
A_87_P012623	0		Gallus gallus finished cDNA, clone ChEST760e4. [CR406665]	gb|CR406665|gb|CV861489|tc|TC272906|tc|TC277910		CR406665
A_87_P012983	0		Gallus gallus finished cDNA, clone ChEST607p5. [CR406129]	gb|CR406129|tc|TC284642		CR406129
A_87_P003300	0	PLEKHH2	PREDICTED: Gallus gallus similar to hypothetical protein (LOC421399), mRNA [XM_419455]	gb|XM_419455|tc|TC293751	pleckstrin homology domain containing, family H (with MyTH4 domain) member 2	XM_419455
A_87_P011352	0		Gallus gallus finished cDNA, clone ChEST560l2. [CR523811]	gb|CR523811|tc|TC255655		CR523811
A_87_P018808	0	EFHA2	Gallus gallus finished cDNA, clone ChEST383k11. [CR338835]	gb|CR338835|tc|TC285790	EF-hand domain family, member A2	CR338835
A_87_P027014	0	SACM1L	PREDICTED: Gallus gallus similar to KIAA0851 protein (LOC420700), mRNA [XM_418799]	ens|ENSGALT00000019329|gb|XM_418799	SAC1 suppressor of actin mutations 1-like (yeast)	ENSGALT00000019329
A_87_P009239	0	VIT2	Gallus gallus vitellogenin 2 (VIT2), mRNA [NM_001031276]	ref|NM_001031276|ens|ENSGALT00000002892|ens|ENSGALT00000002889|tc|TC233514	vitellogenin 2	NM_001031276
A_87_P019450	0	NAT12	PREDICTED: Gallus gallus similar to N-acetyltransferase 12 (LOC423547), mRNA [XM_421440]	gb|XM_421440|tc|TC269267	N-acetyltransferase 12	XM_421440
A_87_P028024	0	TTK	PREDICTED: Gallus gallus similar to TTK protein kinase (LOC421849), mRNA [XM_419867]	gb|XM_419867|tc|TC258139	TTK protein kinase	XM_419867
A_87_P020928	0	RBM14	PREDICTED: Gallus gallus similar to RNA binding motif protein 14 (LOC426080), mRNA [XM_423757]	gb|XM_423757|tc|TC299680	RNA binding motif protein 14	XM_423757
A_87_P011807	0		Gallus gallus finished cDNA, clone ChEST1038f14. [CR523145]	gb|CR523145|tc|TC251615|tc|TC254015		CR523145
A_87_P021783	0		Gallus gallus finished cDNA, clone ChEST144i16. [BX936155]	gb|BX936155|tc|TC234616		BX936155
A_87_P004370	0		Skeletal muscle sodium channel Fragment [Source:UniProtKB/TrEMBL;Acc:Q6BDY1] [ENSGALT00000040680]	ens|ENSGALT00000040680|ens|ENSGALT00000000331|gb|XR_026762|tc|TC260005		ENSGALT00000040680
A_87_P021107	0		hdm002_d10 LPS-activated macrophage cell line Gallus gallus cDNA, mRNA sequence [CF251630]	ens|ENSGALT00000020040|gb|CF251630		ENSGALT00000020040
A_87_P015817	0		Gallus gallus finished cDNA, clone ChEST487g23. [CR387439]	gb|CR387439|tc|TC244877		CR387439
A_87_P009700	0	CATHL2	Cathelicidin-2 Precursor (CATH-2)(Fowlicidin-2)(Myeloid antimicrobial peptide 27) [Source:UniProtKB/Swiss-Prot;Acc:Q2IAL7] [ENSGALT00000031294]	ens|ENSGALT00000031294|gb|DQ092352|gb|AJ393748|tc|TC298229	cathelicidin 2	ENSGALT00000031294
A_87_P021847	0		Gallus gallus finished cDNA, clone ChEST434d14. [BX935999]	gb|BX935999|gb|BX932738|gb|DR415112|tc|TC248415		BX935999
A_87_P013140	0		Gallus gallus finished cDNA, clone ChEST877h2. [CR405886]	gb|CR405886|gb|CR391634|tc|TC235327|tc|TC252747		CR405886
A_87_P023228	0		Gallus gallus finished cDNA, clone ChEST1001f14. [BX933045]	gb|BX933045|tc|TC258800		BX933045
A_87_P001245	0	RPH3AL	PREDICTED: Gallus gallus hypothetical protein LOC772026 (LOC772026), mRNA [XM_001235227]	gb|XM_001235227|tc|TC294941	rabphilin 3A-like (without C2 domains)	XM_001235227
A_87_P022307	0	NUDT2	Gallus gallus finished cDNA, clone ChEST302l21. [BX935014]	gb|BX935014|tc|TC233184|ref|XM_424973	nudix (nucleoside diphosphate linked moiety X)-type motif 2	BX935014
A_87_P013244	0	SORCS1	Gallus gallus finished cDNA, clone ChEST1034e10. [CR391752]	ens|ENSGALT00000013796|gb|CR391752|gb|XM_421750|tc|TC262926	sortilin-related VPS10 domain containing receptor 1	ENSGALT00000013796
A_87_P005786	0	C1orf95	603531963F1 CSEQCHN53 Gallus gallus cDNA clone ChEST487n16 5', mRNA sequence [BU274445]	gb|BU274445	chromosome 1 open reading frame 95	BU274445
A_87_P011430	0		Gallus gallus finished cDNA, clone ChEST144i18. [CR523702]	gb|CR523702|ref|XM_429793		CR523702
A_87_P008728	0		Gallus gallus RNA for CpG island, clone 3. [Y14829]	gb|Y14829|tc|NP1060914		Y14829
A_87_P017375	0	NDUFV1	Gallus gallus NADH dehydrogenase (ubiquinone) flavoprotein 1, 51kDa (NDUFV1), nuclear gene encoding mitochondrial protein, mRNA [NM_001031583]	ref|NM_001031583|gb|CR354353|gb|AJ721062|tc|TC229987	NADH dehydrogenase (ubiquinone) flavoprotein 1, 51kDa	NM_001031583
A_87_P030857	0	ASH1L	PREDICTED: Gallus gallus ash1 (absent, small, or homeotic)-like (Drosophila) (ASH1L), mRNA [XM_422858]	ens|ENSGALT00000023591|gb|XM_422858|tc|TC258167	ash1 (absent, small, or homeotic)-like (Drosophila)	ENSGALT00000023591
A_87_P021422	0		Gallus gallus finished cDNA, clone ChEST672i3. [BX950838]	gb|BX950838|tc|NP1047866		BX950838
A_87_P017429	0		Gallus gallus finished cDNA, clone ChEST186d22. [CR354277]	gb|CR354277|gb|BU355248|tc|TC240350		CR354277
A_87_P021858	0		Gallus gallus finished cDNA, clone ChEST431k9. [BX935977]	gb|BX935977|tc|TC249766		BX935977
RC11	1
A_87_P024453	0		Gallus gallus finished cDNA, clone ChEST591b8. [BX930072]	gb|BX930072|tc|TC238394		BX930072
A_87_P017921	0		Gallus gallus finished cDNA, clone ChEST251j21. [CR353469]	gb|CR353469|tc|TC234773		CR353469
A_87_P012732	0		Gallus gallus finished cDNA, clone ChEST734o14. [CR406511]	gb|CR406511		CR406511
A_87_P015116	0		Gallus gallus finished cDNA, clone ChEST320p9. [CR388961]	gb|CR388961|gb|XM_414320|tc|TC247721		CR388961
A_87_P016508	0		Gallus gallus finished cDNA, clone ChEST234g4. [CR386391]	gb|CR386391|tc|TC236911		CR386391
A_87_P023561	0		Gallus gallus finished cDNA, clone ChEST358k20. [BX932283]	gb|BX932283|gb|BX934537|tc|TC264391|tc|TC276486		BX932283
A_87_P012626	0		Gallus gallus finished cDNA, clone ChEST769c14. [CR406661]	gb|CR406661|tc|TC241359		CR406661
A_87_P028006	0	LTBP1	PREDICTED: Gallus gallus similar to latent transforming growth factor beta binding protein 1 isoform LTBP-1L (LOC421461), mRNA [XM_419510]	gb|XM_419510|tc|TC245210|tc|TC290922|tc|TC231208	latent transforming growth factor beta binding protein 1	XM_419510
A_87_P013653	0	GRM7	Gallus gallus finished cDNA, clone ChEST202d13. [CR391191]	ens|ENSGALT00000013575|gb|CR391191|gb|XM_414442|tc|NP1045062	glutamate receptor, metabotropic 7	ENSGALT00000013575
A_87_P012883	0		Gallus gallus finished cDNA, clone ChEST862a10. [CR406289]	gb|CR406289		CR406289
A_87_P017319	0		Gallus gallus finished cDNA, clone ChEST448k8. [CR385147]	ens|ENSGALT00000021991|gb|CR385147|tc|TC234201		ENSGALT00000021991
A_87_P024104	0		Gallus gallus finished cDNA, clone ChEST202l1. [BX931031]	gb|BX931031|tc|NP1059736		BX931031
A_87_P016158	0		Gallus gallus finished cDNA, clone ChEST907n3. [CR386929]	gb|CR386929|tc|TC240307		CR386929
A_87_P016818	0	KIAA1109	Gallus gallus finished cDNA, clone ChEST564a8. [CR385933]	ens|ENSGALT00000019352|gb|CR385933|gb|XM_420625|tc|TC257557	KIAA1109	ENSGALT00000019352
A_87_P016986	0		Gallus gallus finished cDNA, clone ChEST880a18. [CR385687]	gb|CR385687		CR385687
A_87_P022167	0	KIAA1524	Gallus gallus KIAA1524 (KIAA1524), mRNA [NM_001030785]	ref|NM_001030785|ens|ENSGALT00000024790|gb|BX935369|gb|AJ719387	KIAA1524	NM_001030785
A_87_P018703	0	ACBD7	Gallus gallus finished cDNA, clone ChEST488i6. [CR338970]	ens|ENSGALT00000031228|gb|CR338970|gb|BX930473|gb|XM_429769	acyl-Coenzyme A binding domain containing 7	ENSGALT00000031228
A_87_P012141	0	B9D1	Gallus gallus finished cDNA, clone ChEST808p2. [CR407339]	gb|CR407339|tc|TC242591|tc|TC292708	B9 protein domain 1	CR407339
A_87_P024054	0		Gallus gallus finished cDNA, clone ChEST697m11. [BX931114]	gb|BX931114|tc|TC243599		BX931114
A_87_P013154	0	C8orf41	Gallus gallus finished cDNA, clone ChEST887d6. [CR405868]	ens|ENSGALT00000002520|gb|CR405868|gb|CR733281|gb|CR389691	chromosome 8 open reading frame 41	ENSGALT00000002520
A_87_P016379	0		Gallus gallus finished cDNA, clone ChEST899p12. [CR386576]	gb|CR386576|tc|TC241594		CR386576
A_87_P015120	0		Gallus gallus finished cDNA, clone ChEST754j24. [CR388955]	gb|CR388955|tc|TC252944		CR388955
A_87_P051891	0	EIF2C4	Gallus gallus eukaryotic translation initiation factor 2C, 4 (EIF2C4), mRNA [NM_001039276]	ref|NM_001039276|ens|ENSGALT00000003521|ens|ENSGALT00000040886|gb|AJ719274	eukaryotic translation initiation factor 2C, 4	NM_001039276
A_87_P018864	0	S1PR1	Gallus gallus finished cDNA, clone ChEST544b11. [CR338755]	gb|CR338755|gb|XM_001231779|tc|TC240192|tc|TC262912	sphingosine-1-phosphate receptor 1	CR338755
A_87_P021799	0	KCNK5	Gallus gallus finished cDNA, clone ChEST491p12. [BX936117]	ens|ENSGALT00000016364|gb|BX936117|gb|XM_419478|tc|TC237209	potassium channel, subfamily K, member 5	ENSGALT00000016364
A_87_P010962	0		Gallus gallus finished cDNA, clone ChEST808d15. [CR524349]	gb|CR524349|tc|TC263868|tc|TC250332|tc|TC295167		CR524349
A_87_P017602	0	C1orf159	Gallus gallus finished cDNA, clone ChEST636b2. [CR354004]	ens|ENSGALT00000035123|gb|CR354004|gb|BX935497|gb|XM_417588	chromosome 1 open reading frame 159	ENSGALT00000035123
A_87_P012501	0	EAF2	Gallus gallus ELL associated factor 2 (EAF2), mRNA [NM_001006525]	ref|NM_001006525|ens|ENSGALT00000032978|gb|CR406825|gb|AJ721087	ELL associated factor 2	NM_001006525
A_87_P015010	0		Gallus gallus finished cDNA, clone ChEST827h2. [CR389133]	gb|CR389133|tc|TC244380|tc|TC257448		CR389133
A_87_P020802	0	CPNE7	PREDICTED: Gallus gallus similar to Copine VII (LOC415851), mRNA [XM_414211]	ens|ENSGALT00000038850|ens|ENSGALT00000000693|gb|XM_414211|tc|TC282874	copine VII	ENSGALT00000038850
A_87_P016191	0		Gallus gallus finished cDNA, clone ChEST39g4. [CR386876]	gb|CR386876|gb|XM_001236961|tc|TC233176		CR386876
A_87_P019484	0	LOC417345	PREDICTED: Gallus gallus hypothetical gene supported by CR391572 (LOC417345), mRNA [XM_429498]	gb|XM_429498|tc|TC287613|tc|TC288888	hypothetical gene supported by CR391572	XM_429498
A_87_P022646	0		Gallus gallus finished cDNA, clone ChEST661f5. [BX934313]	gb|BX934313|gb|BX934659|tc|TC247791		BX934313
A_87_P016056	0	NFASC	Gallus gallus neurofascin (NFASC), transcript variant 2, mRNA [NM_001004493]	ref|NM_001004493|ref|NM_001160322|ref|NM_001160323|ref|NM_001160320	neurofascin	NM_001004493
A_87_P014474	0		Gallus gallus finished cDNA, clone ChEST1009f15. [CR389944]	gb|CR389944|tc|TC258576		CR389944
A_87_P023742	0		Gallus gallus finished cDNA, clone ChEST796b17. [BX931912]	gb|BX931912|tc|TC240141		BX931912
A_87_P016820	0		Gallus gallus finished cDNA, clone ChEST566j15. [CR385930]	gb|CR385930|tc|TC253789|tc|TC263580		CR385930
A_87_P013709	0	TMCC3	Gallus gallus finished cDNA, clone ChEST202e7. [CR391122]	ens|ENSGALT00000018472|gb|CR391122|gb|XM_416147|tc|TC235180	transmembrane and coiled-coil domain family 3	ENSGALT00000018472
A_87_P008947	0	LMNB1	Gallus gallus lamin B1 (LMNB1), mRNA [NM_205286]	ref|NM_205286|ens|ENSGALT00000023681|ens|ENSGALT00000037740|gb|X16878	lamin B1	NM_205286
A_87_P016480	0		Gallus gallus finished cDNA, clone ChEST925n6. [CR386429]	gb|CR386429|gb|BU422036|tc|TC266425		CR386429
A_87_P013716	0		Gallus gallus finished cDNA, clone ChEST210f2. [CR391113]	gb|CR391113|tc|TC246820		CR391113
A_87_P015421	0		Gallus gallus finished cDNA, clone ChEST1020e14. [CR388507]	gb|CR388507|ens|ENSGALT00000014338|gb|BU291844|tc|TC282933		CR388507
A_87_P012972	0		Gallus gallus finished cDNA, clone ChEST849l10. [CR406144]	gb|CR406144|tc|TC247242|tc|TC292234|tc|TC273704		CR406144
A_87_P027346	0	CPEB2	PREDICTED: Gallus gallus hypothetical LOC422832 (LOC422832), mRNA [XM_420779]	ens|ENSGALT00000023429|gb|XM_420779|tc|TC253555|tc|TC259745	cytoplasmic polyadenylation element binding protein 2	ENSGALT00000023429
A_87_P015873	0		Gallus gallus finished cDNA, clone ChEST350d21. [CR387359]	gb|CR387359|tc|TC232001		CR387359
A_87_P016803	0		Gallus gallus finished cDNA, clone ChEST157i16. [CR385956]	gb|CR385956|gb|CR406275|gb|XM_417719|tc|TC283710		CR385956
A_87_P016895	0		Gallus gallus finished cDNA, clone ChEST66k8. [CR385828]	ens|ENSGALT00000019277|gb|CR385828|tc|TC246972		ENSGALT00000019277
A_87_P021530	0	TMEM38B	Gallus gallus finished cDNA, clone ChEST609f21. [BX950655]	gb|BX950655|tc|TC231976|ref|XM_424887	transmembrane protein 38B	BX950655
A_87_P014069	0	TPTE	Gallus gallus finished cDNA, clone ChEST659h14. [CR390563]	gb|CR390563|gb|XM_417079|tc|TC233123	transmembrane phosphatase with tensin homology	CR390563
A_87_P012348	0		Gallus gallus finished cDNA, clone ChEST915c24. [CR407035]	gb|CR407035|gb|BU203191		CR407035
A_87_P023543	0	NOL12	Gallus gallus finished cDNA, clone ChEST356g17. [BX932328]	ens|ENSGALT00000020279|gb|BX932328|gb|BX934776|tc|TC248927	nucleolar protein 12	ENSGALT00000020279
A_87_P025632	0	LAMC3	Q59H72_HUMAN (Q59H72) Laminin, gamma 3 variant (Fragment), partial (6%) [TC258491]	ens|ENSGALT00000006123|tc|TC258491|tc|TC302491	laminin, gamma 3	ENSGALT00000006123
A_87_P013156	0		Gallus gallus finished cDNA, clone ChEST885d22. [CR405865]	gb|CR405865|gb|XM_421754|tc|TC252539		CR405865
A_87_P015825	0	PPP1R14C	Gallus gallus finished cDNA, clone ChEST19a14. [CR387421]	gb|CR387421|tc|TC234246	protein phosphatase 1, regulatory (inhibitor) subunit 14C	CR387421
A_87_P010908	0	MADD	Gallus gallus finished cDNA, clone ChEST784j4. [CR524421]	ens|ENSGALT00000013318|gb|CR524421|gb|XM_421109|tc|TC267785	MAP-kinase activating death domain	ENSGALT00000013318
A_87_P013674	0		Gallus gallus finished cDNA, clone ChEST209j11. [CR391164]	gb|CR391164		CR391164
A_87_P012646	0		Gallus gallus finished cDNA, clone ChEST900e14. [CR406638]	gb|CR406638|tc|TC275725		CR406638
A_87_P016909	0	CKAP5	Gallus gallus finished cDNA, clone ChEST65e9. [CR385807]	ens|ENSGALT00000013551|gb|CR385807|gb|XM_001233232|tc|TC287361	cytoskeleton associated protein 5	ENSGALT00000013551
A_87_P013160	0		Gallus gallus finished cDNA, clone ChEST879c9. [CR405861]	gb|CR405861|tc|TC268048|tc|TC293024		CR405861
A_87_P012852	0		Gallus gallus finished cDNA, clone ChEST862a15. [CR406331]	gb|CR406331|gb|CR387028|tc|TC272860|tc|TC285645		CR406331
A_87_P016119	0	LOC420795	Gallus gallus finished cDNA, clone ChEST813c5. [CR386985]	ens|ENSGALT00000035373|gb|CR386985|gb|CR389470|gb|BU263298	hypothetical gene supported by CR386985; CR389470	ENSGALT00000035373
A_87_P012713	0		Gallus gallus finished cDNA, clone ChEST1024f22. [CR406535]	gb|CR406535		CR406535
A_87_P024438	0		Gallus gallus finished cDNA, clone ChEST587i9. [BX930095]	gb|BX930095|gb|BX931163|gb|BX930582|tc|TC251209		BX930095
A_87_P009369	0	GJA1	Gallus gallus gap junction protein, alpha 1, 43kDa (GJA1), mRNA [NM_204586]	ref|NM_204586|ens|ENSGALT00000023996|gb|M29003|tc|TC271835	gap junction protein, alpha 1, 43kDa	NM_204586
A_87_P028003	0	PRICKLE1	PREDICTED: Gallus gallus similar to REST [XM_416036]	ens|ENSGALT00000015558|gb|XM_416036|tc|TC267194	prickle homolog 1 (Drosophila)	ENSGALT00000015558
A_87_P015443	0		Gallus gallus finished cDNA, clone ChEST583n1. [CR388478]	gb|CR388478|tc|TC233373		CR388478
A_87_P022661	0		Gallus gallus finished cDNA, clone ChEST662h4. [BX934277]	gb|BX934277|gb|BU219403|tc|TC261115		BX934277
A_87_P014300	0	SLITRK2	Gallus gallus finished cDNA, clone ChEST929g16. [CR390208]	gb|CR390208|gb|XM_420364|tc|TC281329|tc|TC255377	SLIT and NTRK-like family, member 2	CR390208
A_87_P011154	0		Gallus gallus finished cDNA, clone ChEST681f15. [CR524092]	gb|CR524092|gb|XM_430004|tc|TC264355		CR524092
A_87_P012546	0		Gallus gallus finished cDNA, clone ChEST304p18. [CR406769]	gb|CR406769|tc|TC284949		CR406769
A_87_P016801	0		Gallus gallus finished cDNA, clone ChEST156d2. [CR385958]	ens|ENSGALT00000013868|gb|CR385958|tc|TC290882|tc|TC232226		ENSGALT00000013868
A_87_P018074	0		Gallus gallus finished cDNA, clone ChEST43i20. [CR353239]	gb|CR353239|gb|BU423482|gb|BU224230|tc|TC289299		CR353239
A_87_P017155	0		Gallus gallus finished cDNA, clone ChEST633c17. [CR385396]	gb|CR385396|tc|TC281195		CR385396
A_87_P015055	0		Gallus gallus finished cDNA, clone ChEST839l5. [CR389065]	gb|CR389065|tc|TC244315		CR389065
A_87_P016497	0		Gallus gallus finished cDNA, clone ChEST236n16. [CR386405]	gb|CR386405|gb|BU421037|tc|TC236718		CR386405
A_87_P018704	0		Gallus gallus finished cDNA, clone ChEST488i24. [CR338969]	gb|CR338969|gb|BU317522|tc|TC235686		CR338969
A_87_P013717	0		Gallus gallus finished cDNA, clone ChEST201a2. [CR391112]	gb|CR391112|gb|XR_027149|tc|TC236024		CR391112
A_87_P015036	0		Gallus gallus finished cDNA, clone ChEST839j4. [CR389092]	gb|CR389092|tc|TC238610		CR389092
A_87_P013251	0		Gallus gallus finished cDNA, clone ChEST1029c11. [CR391741]	gb|CR391741|gb|CR354252|tc|TC258506		CR391741
A_87_P017936	0		Gallus gallus finished cDNA, clone ChEST960e15. [CR353439]	gb|CR353439|tc|TC259327		CR353439
A_87_P017621	0	ANKZF1	Putative uncharacterized protein [Source:UniProtKB/TrEMBL;Acc:Q5ZHK4] [ENSGALT00000018493]	ens|ENSGALT00000018493|ens|ENSGALT00000038281|gb|CR353969|gb|AJ721130	ankyrin repeat and zinc finger domain containing 1	ENSGALT00000018493
A_87_P008707	0	EPHB1	G.gallus Cek6 gene. [Z19110]	gb|Z19110|ens|ENSGALT00000010668|gb|XM_422685|tc|TC269976	EPH receptor B1	Z19110
A_87_P016737	0		Gallus gallus finished cDNA, clone ChEST212e19. [CR386044]	gb|CR386044|gb|CR353206|tc|TC231298		CR386044
A_87_P007550	0	B3GNT4	PREDICTED: Gallus gallus similar to beta-1,3-galactosyltransferase (LOC427539), mRNA [XM_425113]	gb|XM_425113|tc|TC241326	UDP-GlcNAc:betaGal beta-1,3-N-acetylglucosaminyltransferase 4	XM_425113
A_87_P009237	0	CHRND	Gallus gallus cholinergic receptor, nicotinic, delta (CHRND), mRNA [NM_001031317]	ref|NM_001031317|ens|ENSGALT00000012824|tc|TC229926	cholinergic receptor, nicotinic, delta	NM_001031317
A_87_P015489	0	PSMA2	Gallus gallus proteasome (prosome, macropain) subunit, alpha type, 2 (PSMA2), mRNA [NM_001012860]	ref|NM_001012860|ens|ENSGALT00000037433|gb|CR387901|gb|CR353531	proteasome (prosome, macropain) subunit, alpha type, 2	NM_001012860
A_87_P012832	0		Gallus gallus finished cDNA, clone ChEST755g12. [CR406362]	gb|CR406362|ens|ENSGALT00000000365|gb|XM_413983		CR406362
A_87_P011140	0	RCJMB04_25b17	Gallus gallus similar to Hypothetical protein SB153, isoform 1 (LOC416392), mRNA [NM_001030627]	ref|NM_001030627|ens|ENSGALT00000003179|ens|ENSGALT00000003178|gb|CR524108	similar to Hypothetical protein SB153, isoform 1	NM_001030627
A_87_P012308	0		Gallus gallus finished cDNA, clone ChEST750n19. [CR407089]	gb|CR407089|tc|TC281263		CR407089
A_87_P009001	0	KCNAB1	Gallus gallus potassium voltage-gated channel, shaker-related subfamily, beta member 1 (KCNAB1), mRNA [NM_204906]	ref|NM_204906|ens|ENSGALT00000032974|gb|U87787|tc|TC228519	potassium voltage-gated channel, shaker-related subfamily, beta member 1	NM_204906
A_87_P022369	0	GPA33	Gallus gallus finished cDNA, clone ChEST149a17. [BX934867]	ens|ENSGALT00000024920|gb|BX934867|gb|BX936257|gb|XM_416656	glycoprotein A33 (transmembrane)	ENSGALT00000024920
A_87_P017705	0	CYP4V2	Gallus gallus cytochrome P450, family 4, subfamily V, polypeptide 2 (CYP4V2), mRNA [NM_001001879]	ref|NM_001001879|ens|ENSGALT00000022040|gb|CR353824|tc|TC228961	cytochrome P450, family 4, subfamily V, polypeptide 2	NM_001001879
A_87_P018754	0		Gallus gallus finished cDNA, clone ChEST976i20. [CR338908]	gb|CR338908|tc|TC251752		CR338908
A_87_P012575	0		Gallus gallus finished cDNA, clone ChEST988e11. [CR406725]	gb|CR406725		CR406725
A_87_P014651	0		Gallus gallus finished cDNA, clone ChEST493g16. [CR389694]	gb|CR389694|tc|TC266977		CR389694
A_87_P013041	0		Gallus gallus finished cDNA, clone ChEST600g1. [CR406024]	ens|ENSGALT00000038945|gb|CR406024|gb|DR419149|tc|TC232683		ENSGALT00000038945
A_87_P023248	0	ALKBH2	Gallus gallus finished cDNA, clone ChEST911b20. [BX932990]	gb|BX932990|gb|BX931177|gb|CR405960|gb|CR732859	alkB, alkylation repair homolog 2 (E. coli)	BX932990
A_87_P018767	0	C9orf19	Gallus gallus finished cDNA, clone ChEST650i12. [CR338891]	gb|CR338891|gb|BX933752|gb|BX930597|gb|XM_419085	chromosome 9 open reading frame 19	CR338891
A_87_P011440	0		Gallus gallus finished cDNA, clone ChEST241i18. [CR523690]	ens|ENSGALT00000006369|ens|ENSGALT00000040276|gb|CR523690|gb|XM_420909		ENSGALT00000006369
A_87_P018082	0		Gallus gallus finished cDNA, clone ChEST45c7. [CR353227]	gb|CR353227|tc|TC245730		CR353227
A_87_P018629	0		Gallus gallus finished cDNA, clone ChEST78d8. [CR352380]	gb|CR352380|tc|TC293653		CR352380
A_87_P003635	0		PK3C3_MOUSE (Q6PF93) Phosphatidylinositol 3-kinase catalytic subunit type 3 (PtdIns-3-kinase type 3) (PI3-kinase type 3) (PI3K type 3) (Phosphoinositide-3-kinase class 3) , partial (29%) [TC282603]	ens|ENSGALT00000039563|ens|ENSGALT00000014444|ens|ENSGALT00000039561|tc|TC282603		ENSGALT00000039563
A_87_P013610	0	LOC423752	Gallus gallus finished cDNA, clone ChEST206j6. [CR391242]	ens|ENSGALT00000033528|ens|ENSGALT00000008757|gb|CR391242|tc|TC286315	hypothetical gene supported by CR391242	ENSGALT00000033528
A_87_P009026	0	ST8SIA1	Gallus gallus ST8 alpha-N-acetyl-neuraminide alpha-2,8-sialyltransferase 1 (ST8SIA1), mRNA [NM_205008]	ref|NM_205008|ens|ENSGALT00000021583|gb|U73176|tc|TC230453	ST8 alpha-N-acetyl-neuraminide alpha-2,8-sialyltransferase 1	NM_205008
A_87_P024532	0		Gallus gallus finished cDNA, clone ChEST902b10. [BX929912]	gb|BX929912|gb|BX934338|gb|BU226857|tc|TC241679		BX929912
A_87_P019100	0		PREDICTED: Gallus gallus similar to RIKEN cDNA 4930418G15 gene (LOC420168), mRNA [XM_418281]	ens|ENSGALT00000025043|gb|XM_418281|tc|TC237932|tc|TC241247		ENSGALT00000025043
A_87_P018613	0		Gallus gallus finished cDNA, clone ChEST82i19. [CR352413]	gb|CR352413|tc|TC242439		CR352413
A_87_P017056	0		Gallus gallus finished cDNA, clone ChEST89d11. [CR385588]	gb|CR385588|tc|TC261049|tc|TC231499|tc|TC297946		CR385588
A_87_P014934	0		Gallus gallus finished cDNA, clone ChEST247n16. [CR389263]	gb|CR389263|tc|TC231896		CR389263
A_87_P024771	0	ITGB3BP	Gallus gallus finished cDNA, clone ChEST183f5. [BX929322]	gb|BX929322|tc|TC237187	integrin beta 3 binding protein (beta3-endonexin)	BX929322
A_87_P027032	0		PREDICTED: Gallus gallus similar to KIAA0996 protein (LOC418789), mRNA [XM_416984]	ens|ENSGALT00000027303|ens|ENSGALT00000027302|gb|XM_416984|tc|TC245325		ENSGALT00000027303
A_87_P015760	0		Gallus gallus finished cDNA, clone ChEST505j21. [CR387525]	gb|CR387525|tc|TC238199		CR387525
A_87_P003882	0	HNRNPA0	PREDICTED: Gallus gallus hypothetical LOC416302 (LOC416302), mRNA [XM_414620]	gb|XM_414620|tc|TC237702	heterogeneous nuclear ribonucleoprotein A0	XM_414620
A_87_P002593	0	ITSN1	AF114487 intersectin long isoform {Homo sapiens} (exp=-1; wgp=0; cg=0), partial (15%) [TC278057]	ens|ENSGALT00000025788|tc|TC278057	intersectin 1 (SH3 domain protein)	ENSGALT00000025788
ETG02_36680	1
A_87_P008794	0	BRG1	Gallus gallus BRG1 protein (BRG1), mRNA [NM_205059]	ref|NM_205059|gb|X91637|tc|TC227747	BRG1 protein	NM_205059
A_87_P012317	0		Gallus gallus finished cDNA, clone ChEST749e4. [CR407077]	gb|CR407077|tc|TC264749		CR407077
A_87_P022680	0	SLC6A1	Gallus gallus finished cDNA, clone ChEST442o16. [BX934232]	ens|ENSGALT00000007873|gb|BX934232|gb|CR405793|gb|XM_414303	solute carrier family 6 (neurotransmitter transporter, GABA), member 1	ENSGALT00000007873
A_87_P007697	0	CCDC55	PREDICTED: Gallus gallus coiled-coil domain containing 55 (CCDC55), mRNA [XM_415834]	gb|XM_415834	coiled-coil domain containing 55	XM_415834
A_87_P008991	0	LOC396058	Gallus gallus ovalbumin (LOC396058), mRNA [NM_205152]	ref|NM_205152|ens|ENSGALT00000020995|ens|ENSGALT00000037195|gb|V00383	ovalbumin	NM_205152
A_87_P022264	0	KDELR3	Gallus gallus KDEL (Lys-Asp-Glu-Leu) endoplasmic reticulum protein retention receptor 3 (KDELR3), mRNA [NM_001012996]	ref|NM_001012996|ens|ENSGALT00000020009|gb|BX935103|tc|TC276950	KDEL (Lys-Asp-Glu-Leu) endoplasmic reticulum protein retention receptor 3	NM_001012996
A_87_P012321	0		Gallus gallus finished cDNA, clone ChEST738o17. [CR407072]	gb|CR407072|gb|XM_421244|tc|TC250292|tc|TC240402		CR407072
A_87_P021588	0	DHRSX	Gallus gallus finished cDNA, clone ChEST566h7. [BX950546]	ens|ENSGALT00000026917|gb|BX950546|gb|BX931965|gb|BX934631	dehydrogenase/reductase (SDR family) X-linked	ENSGALT00000026917
A_87_P008866	0	COL12A1	Gallus gallus collagen, type XII, alpha 1 (COL12A1), mRNA [NM_205021]	ref|NM_205021|ens|ENSGALT00000025640|ens|ENSGALT00000037088|ens|ENSGALT00000037087	collagen, type XII, alpha 1	NM_205021
A_87_P010808	0		Gallus gallus finished cDNA, clone ChEST583b21. [CR733166]	gb|CR733166|tc|TC285472		CR733166
A_87_P012445	0	PIGG	Gallus gallus finished cDNA, clone ChEST939o23. [CR406905]	ens|ENSGALT00000024770|gb|CR406905	phosphatidylinositol glycan anchor biosynthesis, class G	ENSGALT00000024770
A_87_P023282	0		Gallus gallus finished cDNA, clone ChEST997f19. [BX932900]	gb|BX932900|tc|TC233553		BX932900
A_87_P018211	0	RPS6KL1	Gallus gallus finished cDNA, clone ChEST542l13. [CR353017]	gb|CR353017|gb|XM_421273|tc|TC239821	ribosomal protein S6 kinase-like 1	CR353017
A_87_P012721	0		Gallus gallus finished cDNA, clone ChEST731m7. [CR406527]	gb|CR406527|tc|TC261511		CR406527
A_87_P022007	0		Gallus gallus finished cDNA, clone ChEST326i3. [BX935673]	ens|ENSGALT00000004469|gb|BX935673|tc|TC247819		ENSGALT00000004469
A_87_P024574	0		Gallus gallus finished cDNA, clone ChEST549o13. [BX929817]	gb|BX929817|tc|TC250672		BX929817
A_87_P015614	0	C6orf186	Gallus gallus finished cDNA, clone ChEST533k8. [CR387722]	ens|ENSGALT00000024297|gb|CR387722|tc|TC235303	chromosome 6 open reading frame 186	ENSGALT00000024297
A_87_P018708	0		Gallus gallus finished cDNA, clone ChEST81k12. [CR338964]	gb|CR338964|tc|TC234325		CR338964
A_87_P012201	0		Gallus gallus finished cDNA, clone ChEST895d3. [CR407243]	gb|CR407243|gb|CR523343|tc|TC243625		CR407243
A_87_P014334	0		Gallus gallus finished cDNA, clone ChEST724o21. [CR390162]	gb|CR390162|gb|BU248645|tc|TC252476		CR390162
A_87_P023569	0	TRPM7	Gallus gallus finished cDNA, clone ChEST354e4. [BX932263]	ens|ENSGALT00000038771|ens|ENSGALT00000038774|gb|BX932263|gb|XM_425074	transient receptor potential cation channel, subfamily M, member 7	ENSGALT00000038771
A_87_P012945	0		Gallus gallus finished cDNA, clone ChEST382l11. [CR406188]	gb|CR406188		CR406188
A_87_P017303	0		Gallus gallus finished cDNA, clone ChEST544c24. [CR385173]	gb|CR385173|tc|TC286670		CR385173
A_87_P024500	0	SLC36A4	Gallus gallus finished cDNA, clone ChEST767d1. [BX929973]	gb|BX929973|tc|TC232475	solute carrier family 36 (proton/amino acid symporter), member 4	BX929973
A_87_P010582	0	BXDC5	PREDICTED: Gallus gallus hypothetical LOC424539 (LOC424539), mRNA [XM_422376]	ens|ENSGALT00000014300|gb|XM_422376|tc|TC240302|tc|TC292427	brix domain containing 5	ENSGALT00000014300
A_87_P017902	0		Gallus gallus finished cDNA, clone ChEST250i19. [CR353497]	gb|CR353497|tc|TC241547		CR353497
A_87_P022430	0	JMJD7-PLA2G4B	Gallus gallus finished cDNA, clone ChEST726p14. [BX934765]	gb|BX934765|tc|TC233228	JMJD7-PLA2G4B readthrough	BX934765
A_87_P013466	0		Gallus gallus finished cDNA, clone ChEST333f20. [CR391428]	gb|CR391428|tc|TC255213		CR391428
A_87_P013733	0		Gallus gallus finished cDNA, clone ChEST181g16. [CR391093]	gb|CR391093|gb|BU431811|tc|TC248801		CR391093
A_87_P012134	0	C10orf63	Gallus gallus finished cDNA, clone ChEST810o4. [CR407347]	ens|ENSGALT00000012450|gb|CR407347|gb|XM_418600	chromosome 10 open reading frame 63	ENSGALT00000012450
A_87_P010899	0	LOC770402	PREDICTED: Gallus gallus similar to long microtubule-associated protein 1A; long MAP1A (LOC770402), mRNA. [Source:RefSeq DNA;Acc:XR_026723] [ENSGALT00000013724]	ens|ENSGALT00000013724|gb|CR524434|gb|XM_413956	similar to long microtubule-associated protein 1A; long MAP1A	ENSGALT00000013724
A_87_P022356	0		Gallus gallus finished cDNA, clone ChEST14c16. [BX934898]	gb|BX934898|tc|TC231319		BX934898
A_87_P022872	0		Gallus gallus finished cDNA, clone ChEST39i23. [BX933780]	gb|BX933780|gb|BX931688|gb|BX929964|tc|TC230535		BX933780
A_87_P011446	0		Gallus gallus finished cDNA, clone ChEST835e7. [CR523682]	gb|CR523682|gb|BU479445		CR523682
A_87_P024712	0	ZC3H7B	Gallus gallus finished cDNA, clone ChEST187c5. [BX929453]	gb|BX929453|tc|TC233497	zinc finger CCCH-type containing 7B	BX929453
A_87_P016232	0		Gallus gallus finished cDNA, clone ChEST1013e13. [CR386817]	gb|CR386817|tc|TC266856		CR386817
A_87_P021381	0	RD3	PREDICTED: Gallus gallus similar to C1ORF36 (LOC421378), mRNA [XM_419438]	ens|ENSGALT00000016035|gb|XM_419438|tc|TC295147	retinal degeneration 3	ENSGALT00000016035
A_87_P017091	0		Gallus gallus finished cDNA, clone ChEST970p12. [CR385529]	gb|CR385529|gb|XR_027126|tc|TC252880		CR385529
A_87_P005834	0		HUMHUNTDIS Huntington disease-associated protein {Homo sapiens} (exp=-1; wgp=0; cg=0), partial (49%) [TC290769]	ens|ENSGALT00000037200|ens|ENSGALT00000025209|tc|TC290769		ENSGALT00000037200
A_87_P014639	0		Gallus gallus finished cDNA, clone ChEST494o20. [CR389714]	gb|CR389714|gb|BU399264|tc|TC261269		CR389714
A_87_P010941	0		Gallus gallus finished cDNA, clone ChEST243i13. [CR524380]	gb|CR524380|gb|CR387718|gb|XM_415090|tc|TC251982		CR524380
A_87_P010833	0		Gallus gallus finished cDNA, clone ChEST572m8. [CR733091]	gb|CR733091|tc|TC240067		CR733091
A_87_P012547	0	OXSR1	Gallus gallus finished cDNA, clone ChEST987l12. [CR406768]	ens|ENSGALT00000009616|gb|CR406768|gb|XM_418527|tc|TC243712	oxidative-stress responsive 1	ENSGALT00000009616
A_87_P027889	0	ZNFX1	PREDICTED: Gallus gallus similar to KIAA1404 protein (LOC419218), mRNA [XM_417395]	ens|ENSGALT00000007763|gb|XM_417395|tc|TC298030|tc|TC284429	zinc finger, NFX1-type containing 1	ENSGALT00000007763
A_87_P012955	0		Gallus gallus finished cDNA, clone ChEST853p20. [CR406174]	gb|CR406174|tc|TC282078		CR406174
A_87_P021732	0		Gallus gallus finished cDNA, clone ChEST708c20. [BX950249]	gb|BX950249|tc|TC276663		BX950249
A_87_P017290	0	PPFIA4	Gallus gallus finished cDNA, clone ChEST538k7. [CR385190]	ens|ENSGALT00000000287|gb|CR385190|gb|XM_419237|tc|TC242437	protein tyrosine phosphatase, receptor type, f polypeptide (PTPRF), interacting protein (liprin), alpha 4	ENSGALT00000000287
A_87_P017702	0	SCCPDH	Gallus gallus saccharopine dehydrogenase (putative) (SCCPDH), mRNA [NM_001012875]	ref|NM_001012875|ens|ENSGALT00000017313|gb|CR353828|gb|AJ719381	saccharopine dehydrogenase (putative)	NM_001012875
A_87_P007405	0	NSUN6	PREDICTED: Gallus gallus hypothetical LOC428419 (LOC428419), mRNA [XM_425980]	gb|XM_425980|tc|TC274293	NOL1/NOP2/Sun domain family, member 6	XM_425980
A_87_P019526	0	ZNF828	PREDICTED: Gallus gallus similar to KIAA1802 protein (LOC418733), mRNA [XM_416932]	gb|XM_416932|tc|TC236931	zinc finger protein 828	XM_416932
A_87_P011738	0		Gallus gallus finished cDNA, clone ChEST368i11. [CR523256]	gb|CR523256|tc|TC282386		CR523256
A_87_P008070	0	LOC427316	PREDICTED: Gallus gallus similar to AASA9217 (LOC427316), mRNA [XM_424895]	gb|XM_424895	similar to AASA9217	XM_424895
A_87_P021310	0	LOC425299	PREDICTED: Gallus gallus similar to Lck-interacting transmembrane adaptor protein LIME (LOC425299), mRNA [XM_423076]	ens|ENSGALT00000010143|gb|XM_423076|tc|TC279571	similar to Lck-interacting transmembrane adaptor protein LIME	ENSGALT00000010143
A_87_P016944	0		Gallus gallus finished cDNA, clone ChEST191j15. [CR385757]	gb|CR385757|tc|TC260376		CR385757
A_87_P014182	0		Gallus gallus finished cDNA, clone ChEST274i5. [CR390402]	gb|CR390402|gb|BU215126|tc|TC259683|tc|TC249298		CR390402
A_87_P024067	0	MTM1	Gallus gallus finished cDNA, clone ChEST209p2. [BX931096]	gb|BX931096|tc|TC234810	myotubularin 1	BX931096
A_87_P016704	0	RCJMB04_5k12	Gallus gallus VMA21 vacuolar H+-ATPase homolog (S. cerevisiae) (VMA21), mRNA [NM_001031127]	ref|NM_001031127|ens|ENSGALT00000014753|gb|CR386097|gb|AJ719724	VMA21 vacuolar H+-ATPase homolog (S. cerevisiae)	NM_001031127
A_87_P017202	0	LOC425455	Gallus gallus finished cDNA, clone ChEST182i16. [CR385309]	gb|CR385309|tc|TC240869|tc|TC301445	hypothetical gene supported by CR353498	CR385309
A_87_P023898	0		Gallus gallus finished cDNA, clone ChEST388a8. [BX931515]	ens|ENSGALT00000027363|ens|ENSGALT00000036508|gb|BX931515|tc|TC249164		ENSGALT00000027363
A_87_P018126	0		Gallus gallus finished cDNA, clone ChEST478j14. [CR353156]	gb|CR353156|gb|BU351133|tc|TC233779		CR353156
A_87_P009092	0	GE2	Gallus gallus GE2 mRNA, partial cds. [U35054]	gb|U35054|tc|NP346428	GE2 protein	U35054
A_87_P029986	0		PREDICTED: Gallus gallus hypothetical LOC423611 (LOC423611), mRNA [XM_421496]	ens|ENSGALT00000003133|gb|XM_421496|tc|TC251119		ENSGALT00000003133
A_87_P009244	0	NPY2R	Gallus gallus neuropeptide Y receptor Y2 (NPY2R), mRNA [NM_001031128]	ref|NM_001031128|ens|ENSGALT00000015100|tc|TC230559	neuropeptide Y receptor Y2	NM_001031128
A_87_P023946	0	NIT2	Nit protein 2 Fragment [Source:UniProtKB/TrEMBL;Acc:Q6PTX5] [ENSGALT00000036911]	ens|ENSGALT00000036911|ens|ENSGALT00000024657|gb|BX931407|gb|BX933285	nitrilase family, member 2	ENSGALT00000036911
A_87_P005001	0		Unknown	ens|ENSGALT00000038458|tc|TC252153		ENSGALT00000038458
A_87_P023573	0	TMEM26	Gallus gallus finished cDNA, clone ChEST352f4. [BX932258]	gb|BX932258|gb|BX950714|gb|BX933778|gb|XM_421544	transmembrane protein 26	BX932258
A_87_P018602	0	INPP5B	Gallus gallus finished cDNA, clone ChEST321k16. [CR352427]	ens|ENSGALT00000002444|gb|CR352427|gb|XM_417756|tc|TC245760	inositol polyphosphate-5-phosphatase, 75kDa	ENSGALT00000002444
A_87_P017260	0		Gallus gallus finished cDNA, clone ChEST789b21. [CR385231]	gb|CR385231|gb|BU379738|tc|TC235896		CR385231
A_87_P002451	0	ZBTB43	PREDICTED: Gallus gallus similar to zinc finger transcription factor (LOC417091), mRNA [XM_415377]	gb|XM_415377|tc|TC300633	zinc finger and BTB domain containing 43	XM_415377
A_87_P013970	0		Gallus gallus finished cDNA, clone ChEST598a19. [CR390721]	gb|CR390721|gb|BU301795|tc|TC250180		CR390721
A_87_P015523	0		Gallus gallus finished cDNA, clone ChEST326k16. [CR387860]	gb|CR387860|tc|TC245427		CR387860
A_87_P014641	0	LCT	Gallus gallus lactase (LCT), mRNA [NM_001111346]	ref|NM_001111346|ens|ENSGALT00000020154|gb|CR389709|tc|TC257976	lactase	NM_001111346
A_87_P006711	0	GPR21	PREDICTED: Gallus gallus similar to putative G protein-coupled receptor (LOC772385), mRNA [XM_001234531]	gb|XM_001234531|tc|TC274704	G protein-coupled receptor 21	XM_001234531
A_87_P028896	0	REV3L	PREDICTED: Gallus gallus similar to DNA polymerase zeta catalytic subunit (LOC428622), mRNA [XM_426179]	ens|ENSGALT00000024245|gb|XM_426179|tc|TC248829	REV3-like, catalytic subunit of DNA polymerase zeta (yeast)	ENSGALT00000024245
A_87_P013090	0	ABCC9	PREDICTED: Gallus gallus similar to ATP-binding cassette, sub-family C, member 9 isoform SUR2A (LOC418200), mRNA. [Source:RefSeq DNA;Acc:XR_027154] [ENSGALT00000021626]	ens|ENSGALT00000021626|gb|CR405953|tc|TC293847	ATP-binding cassette, sub-family C (CFTR/MRP), member 9	ENSGALT00000021626
A_87_P023049	0	SPSB1	Gallus gallus finished cDNA, clone ChEST687j18. [BX933393]	gb|BX933393|tc|TC244389	splA/ryanodine receptor domain and SOCS box containing 1	BX933393
A_87_P009245	0	POMC	Gallus gallus proopiomelanocortin (adrenocorticotropin/ beta-lipotropin/ alpha-melanocyte stimulating hormone/ beta-melanocyte stimulating hormone/ beta-endorphin) (POMC), mRNA [NM_001031098]	ref|NM_001031098|ens|ENSGALT00000036767|ens|ENSGALT00000026793|tc|TC269963	proopiomelanocortin (adrenocorticotropin/ beta-lipotropin/ alpha-melanocyte stimulating hormone/ beta-melanocyte stimulating hormone/ beta-endorphin)	NM_001031098
A_87_P018359	0		Gallus gallus finished cDNA, clone ChEST433f3. [CR352797]	gb|CR352797|gb|BU269475|tc|TC242584|tc|TC294086		CR352797
A_87_P013105	0		Gallus gallus finished cDNA, clone ChEST696g19. [CR405930]	gb|CR405930		CR405930
A_87_P024136	0	OSGEPL1	Gallus gallus finished cDNA, clone ChEST62n16. [BX930963]	gb|BX930963|gb|BX930694|gb|BX934991|tc|TC236199	O-sialoglycoprotein endopeptidase-like 1	BX930963
A_87_P017939	0		Gallus gallus finished cDNA, clone ChEST147c11. [CR353435]	gb|CR353435|tc|TC234282		CR353435
A_87_P027260	0	ZNF512	PREDICTED: Gallus gallus similar to mKIAA1805 protein (LOC769868), mRNA [XM_001232517]	ens|ENSGALT00000026630|gb|XM_001232517|tc|TC286881	zinc finger protein 512	ENSGALT00000026630
A_87_P012088	0		Gallus gallus finished cDNA, clone ChEST709o13. [CR407415]	gb|CR407415|gb|CR385492|gb|XM_419398|tc|TC239055		CR407415
A_87_P013353	0		Gallus gallus finished cDNA, clone ChEST793k12. [CR391585]	gb|CR391585|tc|TC252264		CR391585
A_87_P016055	0		Gallus gallus finished cDNA, clone ChEST119g3. [CR387076]	gb|CR387076|tc|TC269297|tc|TC292630		CR387076
A_87_P012557	0		Gallus gallus finished cDNA, clone ChEST979f12. [CR406755]	gb|CR406755|tc|TC265467		CR406755
A_87_P008909	0	CDH3	Chicken mRNA for B-cadherin. [X58518]	gb|X58518|tc|TC229193	cadherin 3, type 1, P-cadherin (placental)	X58518
A_87_P014662	0	LOC421495	Gallus gallus finished cDNA, clone ChEST809k2. [CR389676]	ens|ENSGALT00000017390|gb|CR389676|gb|CR386735|gb|XM_419542	similar to hypothetical protein MGC33370	ENSGALT00000017390
A_87_P013407	0		Gallus gallus finished cDNA, clone ChEST900p6. [CR391506]	gb|CR391506|tc|TC258849		CR391506
A_87_P015591	0		Gallus gallus finished cDNA, clone ChEST537d16. [CR387757]	gb|CR387757|tc|TC270610|tc|TC238200		CR387757
A_87_P018443	0		Gallus gallus finished cDNA, clone ChEST36n8. [CR352674]	gb|CR352674|gb|BU206809|tc|TC235798		CR352674
A_87_P014875	0		Gallus gallus finished cDNA, clone ChEST557k21. [CR389357]	gb|CR389357|tc|TC245606		CR389357
A_87_P009797	0	GJA8	Gallus gallus gap junction protein, alpha 8, 50kDa (GJA8), mRNA [NM_204997]	ref|NM_204997|ens|ENSGALT00000024977|gb|D26333|tc|TC230475	gap junction protein, alpha 8, 50kDa	NM_204997
A_87_P022804	0	FSCN1	Gallus gallus finished cDNA, clone ChEST128f19. [BX933941]	ens|ENSGALT00000034001|gb|BX933941|tc|TC232885|tc|TC272409	fascin homolog 1, actin-bundling protein (Strongylocentrotus purpuratus)	ENSGALT00000034001
A_87_P021827	0	AMMECR1L	Gallus gallus finished cDNA, clone ChEST20a7. [BX936034]	gb|BX936034|tc|TC235490	AMME chromosomal region gene 1-like	BX936034
A_87_P014151	0		Gallus gallus finished cDNA, clone ChEST265k11. [CR390441]	gb|CR390441|tc|TC234207|tc|TC246788		CR390441
A_87_P015054	0		Gallus gallus finished cDNA, clone ChEST837o10. [CR389068]	gb|CR389068|tc|TC256536		CR389068
A_87_P022498	0		Gallus gallus finished cDNA, clone ChEST385a20. [BX934636]	gb|BX934636|tc|TC257059		BX934636
A_87_P014656	0		Gallus gallus finished cDNA, clone ChEST125c14. [CR389684]	gb|CR389684|tc|TC276391		CR389684
A_87_P011034	0		Gallus gallus finished cDNA, clone ChEST914n3. [CR524238]	gb|CR524238|gb|CR387112|tc|TC243980|tc|TC283010		CR524238
A_87_P015362	0		Gallus gallus finished cDNA, clone ChEST973g12. [CR388585]	gb|CR388585|gb|BU385414|tc|TC273165|tc|TC285345		CR388585
A_87_P022308	0	INPP4B	Gallus gallus finished cDNA, clone ChEST298f6. [BX935013]	ens|ENSGALT00000016060|gb|BX935013|tc|TC253375|tc|TC257126	inositol polyphosphate-4-phosphatase, type II, 105kDa	ENSGALT00000016060
A_87_P012821	0		Gallus gallus finished cDNA, clone ChEST755c11. [CR406374]	gb|CR406374		CR406374
A_87_P003485	0	GRIK1	PREDICTED: Gallus gallus similar to glutamate receptor (LOC418489), mRNA [XM_416697]	gb|XM_416697|tc|TC287502|tc|TC289748	glutamate receptor, ionotropic, kainate 1	XM_416697
A_87_P015838	0	ABTB1	Gallus gallus ankyrin repeat and BTB (POZ) domain containing 1 (ABTB1), mRNA [NM_001030598]	ref|NM_001030598|ens|ENSGALT00000009651|gb|CR387406|gb|AJ720005	ankyrin repeat and BTB (POZ) domain containing 1	NM_001030598
A_87_P004426	0	FYCO1	Gallus gallus FYVE and coiled-coil domain containing 1 (FYCO1), mRNA [NM_001045839]	ref|NM_001045839|ens|ENSGALT00000037604|tc|TC243177	FYVE and coiled-coil domain containing 1	NM_001045839
A_87_P014503	0		Gallus gallus finished cDNA, clone ChEST713c23. [CR389908]	gb|CR389908|gb|BU465098|tc|TC259499		CR389908
A_87_P009154	0	PLA2G4A	Gallus gallus phospholipase A2, group IVA (cytosolic, calcium-dependent) (PLA2G4A), mRNA [NM_205423]	ref|NM_205423|ens|ENSGALT00000008121|ens|ENSGALT00000039307|gb|U10329	phospholipase A2, group IVA (cytosolic, calcium-dependent)	NM_205423
A_87_P018634	0	MCM3AP	Gallus gallus finished cDNA, clone ChEST83c14. [CR352373]	gb|CR352373|gb|XM_421891|tc|TC232363|tc|TC297995	minichromosome maintenance complex component 3 associated protein	CR352373
A_87_P015580	0		Gallus gallus finished cDNA, clone ChEST532h13. [CR387776]	gb|CR387776|tc|TC255254		CR387776
A_87_P008852	0	GSC	Gallus gallus goosecoid homeobox (GSC), mRNA [NM_205331]	ref|NM_205331|ens|ENSGALT00000017878|gb|X70471|tc|TC231447	goosecoid homeobox	NM_205331
A_87_P015842	0		Gallus gallus finished cDNA, clone ChEST279i8. [CR387400]	gb|CR387400		CR387400
A_87_P016093	0		Gallus gallus finished cDNA, clone ChEST808i15. [CR387017]	gb|CR387017|tc|TC243300|tc|TC275086		CR387017
A_87_P024602	0	DEPDC5	Gallus gallus finished cDNA, clone ChEST798l8. [BX929753]	ens|ENSGALT00000010946|gb|BX929753|gb|BX933005|gb|XM_415249	DEP domain containing 5	ENSGALT00000010946
A_87_P015743	0		Gallus gallus finished cDNA, clone ChEST672i24. [CR387549]	gb|CR387549|gb|EH380150|tc|TC298311		CR387549
A_87_P016772	0		Gallus gallus finished cDNA, clone ChEST237k23. [CR385990]	gb|CR385990|tc|TC234200		CR385990
A_87_P011509	0		Gallus gallus finished cDNA, clone ChEST85i11. [CR523594]	gb|CR523594|tc|TC255501		CR523594
A_87_P014251	0		Gallus gallus finished cDNA, clone ChEST230i18. [CR390289]	gb|CR390289|gb|BU418802|tc|TC257590		CR390289
A_87_P016116	0	MANBA	Gallus gallus finished cDNA, clone ChEST817b16. [CR386989]	ens|ENSGALT00000020115|gb|CR386989|gb|XM_420666|tc|TC254736	mannosidase, beta A, lysosomal	ENSGALT00000020115
A_87_P016467	0		Gallus gallus finished cDNA, clone ChEST234f7. [CR386453]	ens|ENSGALT00000010888|gb|CR386453|gb|XM_414903|tc|TC231133		ENSGALT00000010888
A_87_P010617	0	NCAPG2	PREDICTED: Gallus gallus family with sequence similarity 62 (C2 domain containing) member B (FAM62B), mRNA [XM_001233936]	ens|ENSGALT00000010544|gb|XM_001233936|tc|TC259267|tc|TC298025	non-SMC condensin II complex, subunit G2	ENSGALT00000010544
A_87_P000961	0		Unknown	ens|ENSGALT00000022458|tc|TC260377		ENSGALT00000022458
A_87_P015388	0	RCJMB04_17i1	Gallus gallus serine/threonine kinase 4 (STK4), mRNA [NM_001030853]	ref|NM_001030853|ens|ENSGALT00000006521|gb|CR388552|gb|CR386126	serine/threonine kinase 4	NM_001030853
A_87_P023020	0		Gallus gallus finished cDNA, clone ChEST42j8. [BX933460]	gb|BX933460|tc|TC256754		BX933460
A_87_P013788	0		Gallus gallus finished cDNA, clone ChEST197e9. [CR391004]	gb|CR391004		CR391004
A_87_P017523	0		Gallus gallus finished cDNA, clone ChEST849g12. [CR354136]	gb|CR354136|gb|BU127431|tc|TC282651|tc|TC262453		CR354136
A_87_P017008	0		Gallus gallus finished cDNA, clone ChEST843o10. [CR385657]	gb|CR385657|tc|TC233666		CR385657
A_87_P022936	0	CTRL	Gallus gallus finished cDNA, clone ChEST946l21. [BX933638]	ens|ENSGALT00000002569|gb|BX933638|gb|BX933670|gb|CR352633	chymotrypsin-like	ENSGALT00000002569
A_87_P011336	0	CCDC12	Gallus gallus coiled-coil domain containing 12 (CCDC12), mRNA [NM_001006353]	ref|NM_001006353|ens|ENSGALT00000008812|gb|CR523832|gb|AJ720250	coiled-coil domain containing 12	NM_001006353
A_87_P012631	0		Gallus gallus finished cDNA, clone ChEST903o15. [CR406656]	gb|CR406656|gb|CR389845|tc|TC232478		CR406656
A_87_P013199	0	PENK	Gallus gallus finished cDNA, clone ChEST570m20. [CR405789]	gb|CR405789|gb|BX930983|gb|XM_419213|tc|TC297319	proenkephalin	CR405789
A_87_P015021	0		Gallus gallus finished cDNA, clone ChEST349o11. [CR389119]	gb|CR389119|tc|TC252677		CR389119
A_87_P011809	0		Gallus gallus finished cDNA, clone ChEST1038n12. [CR523142]	gb|CR523142|tc|TC254259		CR523142
A_87_P018420	0		Gallus gallus finished cDNA, clone ChEST39a8. [CR352706]	gb|CR352706|tc|TC244806		CR352706
A_87_P014062	0	SEMA6A	Gallus gallus finished cDNA, clone ChEST44m22. [CR390574]	ens|ENSGALT00000003608|gb|CR390574|gb|XM_424960|tc|TC262870	sema domain, transmembrane domain (TM), and cytoplasmic domain, (semaphorin) 6A	ENSGALT00000003608
A_87_P016319	0		Gallus gallus finished cDNA, clone ChEST183f9. [CR386673]	ens|ENSGALT00000006604|gb|CR386673|tc|TC248733|tc|TC300377		ENSGALT00000006604
A_87_P003754	0	GCLC	HUMGCSH gamma-glutamylcysteine synthetase {Homo sapiens} (exp=-1; wgp=0; cg=0), partial (26%) [TC289734]	ens|ENSGALT00000026320|tc|TC289734	glutamate-cysteine ligase, catalytic subunit	ENSGALT00000026320
A_87_P017365	0	MRPL24	Gallus gallus finished cDNA, clone ChEST404f21. [CR382421]	ens|ENSGALT00000021620|gb|CR382421|tc|TC234318|ref|XM_001232127	mitochondrial ribosomal protein L24	ENSGALT00000021620
A_87_P015738	0	CSRP2BP	Gallus gallus finished cDNA, clone ChEST671m22. [CR387554]	ens|ENSGALT00000014169|gb|CR387554|gb|BX934043|gb|CR353560	CSRP2 binding protein	ENSGALT00000014169
A_87_P011085	0		Gallus gallus finished cDNA, clone ChEST763e24. [CR524168]	gb|CR524168|tc|TC253506		CR524168
A_87_P015012	0	LOC421332	Gallus gallus finished cDNA, clone ChEST835p7. [CR389131]	gb|CR389131|tc|TC247038	hypothetical gene supported by CR389131	CR389131
A_87_P030707	0	RPL37A	Gallus gallus ribosomal protein L37a (RPL37A), mRNA [NM_001079493]	ref|NM_001079493|ens|ENSGALT00000038155|ens|ENSGALT00000018702|gb|BU284429	ribosomal protein L37a	NM_001079493
A_87_P009307	0	EPHA3	Gallus gallus EPH receptor A3 (EPHA3), mRNA [NM_205430]	ref|NM_205430|ens|ENSGALT00000024844|ens|ENSGALT00000036872|gb|M68514	EPH receptor A3	NM_205430
A_87_P017689	0		Gallus gallus finished cDNA, clone ChEST237d9. [CR353852]	gb|CR353852|gb|BU432988|tc|TC233111		CR353852
A_87_P014941	0		Gallus gallus finished cDNA, clone ChEST251f11. [CR389252]	ens|ENSGALT00000039575|gb|CR389252|gb|CR391603|gb|XM_421702		ENSGALT00000039575
A_87_P024290	0	NDUFB2	Gallus gallus finished cDNA, clone ChEST598n12. [BX930452]	gb|BX930452|tc|TC245613	NADH dehydrogenase (ubiquinone) 1 beta subcomplex, 2, 8kDa	BX930452
A_87_P024539	0	MLX	Gallus gallus MAX-like protein X (MLX), mRNA [NM_001030930]	ref|NM_001030930|ens|ENSGALT00000005068|gb|EF426481|gb|BX929898	MAX-like protein X	NM_001030930
A_87_P027817	0	CSGALNACT2	PREDICTED: Gallus gallus similar to Chondroitin sulfate GalNAcT-2 (LOC423632), mRNA [XM_421516]	gb|XM_421516|tc|TC242923	chondroitin sulfate N-acetylgalactosaminyltransferase 2	XM_421516
A_87_P017446	0	TRAM1	Gallus gallus translocation associated membrane protein 1 (TRAM1), mRNA [NM_204400]	ref|NM_204400|gb|CR354251|tc|TC236841|tc|TC235391	translocation associated membrane protein 1	NM_204400
A_87_P019808	0	GLCCI1	PREDICTED: Gallus gallus glucocorticoid induced transcript 1 (GLCCI1), mRNA [XM_001235466]	gb|XM_001235466|tc|TC290377|tc|TC265984	glucocorticoid induced transcript 1	XM_001235466
A_87_P026720	0	MDGA1	Gallus gallus MAM domain containing glycosylphosphatidylinositol anchor 1 (MDGA1), mRNA [NM_001044647]	ref|NM_001044647|ens|ENSGALT00000016494|gb|AB241390|tc|TC292230	MAM domain containing glycosylphosphatidylinositol anchor 1	NM_001044647
A_87_P009111	0	CRYBA2	Gallus gallus crystallin, beta A2 (CRYBA2), mRNA [NM_204179]	ref|NM_204179|gb|U28145|gb|DR428012|tc|TC246452	crystallin, beta A2	NM_204179
A_87_P025215	0	LINGO3	PREDICTED: Gallus gallus similar to CDNA sequence BC072620 (LOC420075), mRNA [XM_418194]	ens|ENSGALT00000001168|gb|XM_418194	leucine rich repeat and Ig domain containing 3	ENSGALT00000001168
A_87_P014339	0		SCC2W Fragment [Source:UniProtKB/TrEMBL;Acc:A7XMV7] [ENSGALT00000005708]	ens|ENSGALT00000005708|gb|CR390152|gb|XM_425012|tc|TC232392		ENSGALT00000005708
A_87_P021913	0	PRELID1	Gallus gallus finished cDNA, clone ChEST162f10. [BX935862]	gb|BX935862|gb|BX934599|gb|CR352501|tc|NP1057047	PRELI domain containing 1	BX935862
A_87_P009769	0	TBP	Gallus gallus TATA box binding protein (TBP), mRNA [NM_205103]	ref|NM_205103|ens|ENSGALT00000037720|ens|ENSGALT00000037721|gb|DQ906047	TATA box binding protein	NM_205103
A_87_P003051	0	ATP10A	PREDICTED: Gallus gallus similar to mKIAA0566 protein (LOC418685), mRNA [XM_416881]	gb|XM_416881|tc|TC288390	ATPase, class V, type 10A	XM_416881
A_87_P012770	0		Gallus gallus finished cDNA, clone ChEST955f22. [CR406452]	gb|CR406452|gb|BX275459|tc|TC265850|tc|TC249384		CR406452
A_87_P017430	0		Gallus gallus finished cDNA, clone ChEST291c15. [CR354275]	gb|CR354275|gb|DR414669|tc|TC235348|tc|TC273313		CR354275
A_87_P011938	0		Gallus gallus finished cDNA, clone ChEST753f3. [CR522969]	gb|CR522969		CR522969
A_87_P016698	0	KIAA1333	Gallus gallus KIAA1333 (KIAA1333), mRNA [NM_001012900]	ref|NM_001012900|ens|ENSGALT00000016113|gb|CR386106|gb|AJ851399	KIAA1333	NM_001012900
A_87_P013725	0	RPTOR	Gallus gallus finished cDNA, clone ChEST206i6. [CR391101]	ens|ENSGALT00000011238|gb|CR391101|gb|XM_426232|tc|TC236957	regulatory associated protein of MTOR, complex 1	ENSGALT00000011238
A_87_P017476	0		Gallus gallus finished cDNA, clone ChEST62l12. [CR354199]	gb|CR354199|tc|TC295776|tc|TC231427		CR354199
A_87_P027294	0	C9orf64	CI064_HUMAN (Q5T6V5) Protein C9orf64, partial (58%) [TC262675]	ens|ENSGALT00000020559|tc|TC262675	chromosome 9 open reading frame 64	ENSGALT00000020559
A_87_P012457	0		Gallus gallus finished cDNA, clone ChEST921d19. [CR406893]	gb|CR406893		CR406893
A_87_P022638	0	NIF3L1	Gallus gallus finished cDNA, clone ChEST45a16. [BX934332]	ens|ENSGALT00000013388|gb|BX934332|gb|CR523521|gb|DR412335	NIF3 NGG1 interacting factor 3-like 1 (S. pombe)	ENSGALT00000013388
A_87_P011598	0		Gallus gallus finished cDNA, clone ChEST188l9. [CR523454]	gb|CR523454|gb|XM_415180|tc|TC244797		CR523454
A_87_P012647	0		Gallus gallus finished cDNA, clone ChEST768h8. [CR406635]	gb|CR406635		CR406635
A_87_P017097	0		Gallus gallus finished cDNA, clone ChEST970c22. [CR385523]	gb|CR385523|tc|TC261306		CR385523
A_87_P012678	0		Gallus gallus finished cDNA, clone ChEST655j12. [CR406589]	gb|CR406589|gb|DR412385|tc|TC259214		CR406589
A_87_P012867	0		Gallus gallus finished cDNA, clone ChEST864j2. [CR406308]	ens|ENSGALT00000037271|ens|ENSGALT00000020768|gb|CR406308|gb|BX932376		ENSGALT00000037271
A_87_P016270	0	TM4SF4	Gallus gallus finished cDNA, clone ChEST150h11. [CR386738]	ens|ENSGALT00000016979|gb|CR386738|gb|XM_001234022|tc|TC245005	transmembrane 4 L six family member 4	ENSGALT00000016979
A_87_P023336	0		Gallus gallus finished cDNA, clone ChEST270e11. [BX932818]	gb|BX932818		BX932818
A_87_P008986	0		Chicken messenger RNA fragment for fibronectin (probably transformed by a cloning artifact). [V00405]	gb|V00405|tc|NP1060973		V00405
ETG10_195139	1
A_87_P018463	0		Gallus gallus finished cDNA, clone ChEST421m13. [CR352635]	gb|CR352635|gb|CR406721|gb|XR_026907|tc|TC234750		CR352635
A_87_P021865	0	LYPD6B	Gallus gallus finished cDNA, clone ChEST432o13. [BX935964]	gb|BX935964|tc|TC233285|ref|XM_422156	LY6/PLAUR domain containing 6B	BX935964
A_87_P017761	0	LOC414740	Gallus gallus obelix (LOC414740), mRNA [NM_001001612]	ref|NM_001001612|gb|CR353718|gb|BX929380|gb|BX930621	obelix	NM_001001612
A_87_P024201	0	LOC417800	Gallus gallus similar to prolactin-b (LOC417800), mRNA [NM_001165912]	ref|NM_001165912|ens|ENSGALT00000015649|gb|BX930705|gb|BX929557	similar to prolactin-b	NM_001165912
A_87_P015471	0		Gallus gallus finished cDNA, clone ChEST1020g4. [CR388439]	gb|CR388439|tc|TC234335		CR388439
A_87_P010840	0		Gallus gallus finished cDNA, clone ChEST87d23. [CR733059]	gb|CR733059|tc|TC241053		CR733059
A_87_P015061	0		Gallus gallus finished cDNA, clone ChEST343d4. [CR389049]	gb|CR389049|tc|TC253350		CR389049
A_87_P017439	0	WDR92	Gallus gallus WD repeat domain 92 (WDR92), mRNA [NM_001079744]	ref|NM_001079744|ens|ENSGALT00000014251|ens|ENSGALT00000039435|gb|CR354262	WD repeat domain 92	NM_001079744
A_87_P024196	0	FBLN5	Gallus gallus finished cDNA, clone ChEST376f3. [BX930719]	gb|BX930719|gb|BX935571|gb|XM_421323|tc|TC234840	fibulin 5	BX930719
A_87_P021744	0	TBC1D14	Gallus gallus finished cDNA, clone ChEST210l19. [BX950234]	gb|BX950234|tc|TC231779	TBC1 domain family, member 14	BX950234
A_87_P026047	0	LOC415778	603369356F1 CSEQRBN19 Gallus gallus cDNA clone ChEST273p14 5', mRNA sequence [BU462304]	gb|BU462304|tc|TC252884|ref|XM_429353	hypothetical LOC415778	BU462304
A_87_P016844	0	CCDC43	Gallus gallus coiled-coil domain containing 43 (CCDC43), mRNA [NM_001007884]	ref|NM_001007884|ens|ENSGALT00000001509|gb|CR385897|gb|CR353369	coiled-coil domain containing 43	NM_001007884
A_87_P017992	0		Gallus gallus finished cDNA, clone ChEST281k10. [CR353354]	gb|CR353354|gb|BX934524|gb|BX930819|gb|BX933066		CR353354
A_87_P002246	0		PREDICTED: Gallus gallus similar to golgi-associated microtubule-binding protein HOOK3 (LOC427297), mRNA [XR_027020]	ens|ENSGALT00000024828|gb|XR_027020|tc|TC298227		ENSGALT00000024828
A_87_P012483	0		Gallus gallus finished cDNA, clone ChEST733c10. [CR406853]	gb|CR406853|gb|BU239601|tc|TC261407|tc|TC238271		CR406853
A_87_P013907	0		Gallus gallus finished cDNA, clone ChEST968j9. [CR390825]	ens|ENSGALT00000022123|gb|CR390825|gb|CR523930|tc|TC260437		ENSGALT00000022123
A_87_P014130	0		Unknown	ens|ENSGALT00000036232|ens|ENSGALT00000036233|ens|ENSGALT00000011770|ens|ENSGALT00000036234		ENSGALT00000036232
A_87_P022976	0	ASB12	Gallus gallus finished cDNA, clone ChEST47o3. [BX933547]	ens|ENSGALT00000012279|gb|BX933547|gb|CR354354|gb|XM_420289	ankyrin repeat and SOCS box-containing 12	ENSGALT00000012279
A_87_P009441	0		Gallus gallus clone cDNA45AR. [L48896]	gb|L48896		L48896
A_87_P023316	0		Gallus gallus finished cDNA, clone ChEST266i17. [BX932850]	ens|ENSGALT00000036290|ens|ENSGALT00000003536|gb|BX932850|gb|XM_414261		ENSGALT00000036290
A_87_P014007	0		Gallus gallus finished cDNA, clone ChEST618a8. [CR390665]	gb|CR390665|tc|TC272420		CR390665
A_87_P014903	0	ELOVL1	Gallus gallus elongation of very long chain fatty acids (FEN1/Elo2, SUR4/Elo3, yeast)-like 1 (ELOVL1), mRNA [NM_001012598]	ref|NM_001012598|ens|ENSGALT00000016231|gb|CR389318|gb|CR733367	elongation of very long chain fatty acids (FEN1/Elo2, SUR4/Elo3, yeast)-like 1	NM_001012598
A_87_P024226	0		Gallus gallus finished cDNA, clone ChEST973j21. [BX930625]	gb|BX930625|tc|TC259987		BX930625
A_87_P015316	0		Gallus gallus finished cDNA, clone ChEST382j4. [CR388672]	gb|CR388672|tc|TC251170		CR388672
A_87_P008091	0	TOR2A	PREDICTED: Gallus gallus similar to Torsin family 2, member A (LOC417224), mRNA [XM_415507]	ens|ENSGALT00000008001|gb|XM_415507|tc|TC275657|tc|TC248728	torsin family 2, member A	ENSGALT00000008001
A_87_P029423	0	TMEM170B	PREDICTED: Gallus gallus hypothetical LOC420857 (LOC420857), mRNA [XM_418945]	gb|XM_418945|tc|TC266927|tc|TC293258|tc|TC293427	transmembrane protein 170B	XM_418945
A_87_P002141	0	PPM1H	PREDICTED: Gallus gallus hypothetical protein LOC771760 (LOC771760), mRNA. [Source:RefSeq DNA;Acc:XR_026787] [ENSGALT00000015947]	ens|ENSGALT00000015947|gb|XR_026787|tc|TC302017	protein phosphatase 1H (PP2C domain containing)	ENSGALT00000015947
A_87_P023146	0	LYRM1	Gallus gallus finished cDNA, clone ChEST519i24. [BX933216]	gb|BX933216|tc|TC245846	LYR motif containing 1	BX933216
A_87_P014220	0	RCJMB04_8f10	Gallus gallus finished cDNA, clone ChEST153k10. [CR390342]	gb|CR390342|tc|TC283627	mitogen-activated protein kinase kinase 3	CR390342
A_87_P012947	0		Gallus gallus finished cDNA, clone ChEST844g23. [CR406186]	gb|CR406186		CR406186
A_87_P012650	0		Gallus gallus finished cDNA, clone ChEST768j8. [CR406630]	gb|CR406630|tc|TC257745|tc|TC252281		CR406630
A_87_P009242	0	RAG1	Gallus gallus recombination activating gene 1 (RAG1), mRNA [NM_001031188]	ref|NM_001031188|ens|ENSGALT00000038583|tc|TC228296	recombination activating gene 1	NM_001031188
A_87_P015165	0		Gallus gallus finished cDNA, clone ChEST84i16. [CR388884]	gb|CR388884|tc|TC250244		CR388884
A_87_P024460	0	SDF2	PREDICTED: Gallus gallus similar to Stromal cell-derived factor 2 (LOC427832), mRNA. [Source:RefSeq DNA;Acc:XR_027117] [ENSGALT00000005983]	ens|ENSGALT00000005983|gb|BX930059|gb|BX929442|gb|BX929320	stromal cell-derived factor 2	ENSGALT00000005983
A_87_P021549	0		Gallus gallus finished cDNA, clone ChEST603m23. [BX950615]	gb|BX950615|gb|BX930815|tc|TC255434|tc|TC242310		BX950615
A_87_P013177	0		Gallus gallus finished cDNA, clone ChEST573k5. [CR405835]	gb|CR405835|gb|BX934189|gb|BU277893|tc|TC264741		CR405835
A_87_P011022	0		Gallus gallus finished cDNA, clone ChEST1005g6. [CR524256]	gb|CR524256		CR524256
A_87_P030398	0	EHHADH	Q58EZ5_HUMAN (Q58EZ5) Enoyl-Coenzyme A, hydratase/3-hydroxyacyl Coenzyme A dehydrogenase variant, partial (25%) [TC266500]	ens|ENSGALT00000010800|tc|TC266500	enoyl-Coenzyme A, hydratase/3-hydroxyacyl Coenzyme A dehydrogenase	ENSGALT00000010800
A_87_P028290	0	OGFOD1	PREDICTED: Gallus gallus hypothetical LOC415695 (LOC415695), mRNA [XM_414062]	ens|ENSGALT00000004848|gb|XM_414062|tc|TC274506	2-oxoglutarate and iron-dependent oxygenase domain containing 1	ENSGALT00000004848
A_87_P016353	0		Gallus gallus finished cDNA, clone ChEST296l17. [CR386611]	gb|CR386611|tc|TC233207		CR386611
A_87_P030064	0	LOC421356	PREDICTED: Gallus gallus hypothetical LOC421356 (LOC421356), mRNA [XM_429843]	gb|XM_429843|tc|TC271006	hypothetical LOC421356	XM_429843
A_87_P016653	0		Gallus gallus finished cDNA, clone ChEST9e19. [CR386190]	gb|CR386190|tc|TC231549		CR386190
A_87_P001906	0	ANKRD26	PREDICTED: Gallus gallus ankyrin repeat domain 26 (ANKRD26), mRNA [XM_416008]	gb|XM_416008|tc|TC264181	ankyrin repeat domain 26	XM_416008
A_87_P015848	0		Gallus gallus finished cDNA, clone ChEST277b11. [CR387391]	gb|CR387391|tc|TC241562		CR387391
A_87_P018893	0		Gallus gallus finished cDNA, clone ChEST1003d23. [CR338715]	gb|CR338715|tc|TC260239		CR338715
A_87_P026286	0	GMIP	PREDICTED: Gallus gallus similar to MGC80729 protein (LOC426010), mRNA [XM_423689]	gb|XM_423689|tc|TC269526	GEM interacting protein	XM_423689
A_87_P023250	0		Gallus gallus finished cDNA, clone ChEST4o15. [BX932985]	gb|BX932985|tc|TC267732		BX932985
A_87_P023207	0	FAM84A	Gallus gallus finished cDNA, clone ChEST992k24. [BX933089]	gb|BX933089|tc|TC233492	family with sequence similarity 84, member A	BX933089
A_87_P012264	0	KIAA1109	Gallus gallus finished cDNA, clone ChEST748a20. [CR407153]	ens|ENSGALT00000019352|gb|CR407153|gb|XM_420625|tc|TC257473	KIAA1109	ENSGALT00000019352
A_87_P015818	0	LOC427419	Gallus gallus finished cDNA, clone ChEST20m17. [CR387435]	ens|ENSGALT00000004066|gb|CR387435|gb|XM_424992|tc|TC233636	similar to myosin IIIA; deafness, autosomal recessive 30	ENSGALT00000004066
A_87_P011351	0	ARL8A	Gallus gallus ADP-ribosylation factor-like 8A (ARL8A), mRNA [NM_001012868]	ref|NM_001012868|gb|CR523812|gb|AJ720026|tc|TC229362	ADP-ribosylation factor-like 8A	NM_001012868
[truncated: 11,379 more rows]
